# Supplementary material for: Single-cell landscape in mammary epithelium reveals bipotent-like cells associated with breast cancer risk and outcome
Source: Commun Biol. 2019 Aug 9;2:306. doi: 10.1038/s42003-019-0554-8 (PMC6689007; doi:10.1038/s42003-019-0554-8)
Supplement: Supplementary file 3 — Supplementary Data [file 42003_2019_554_MOESM3_ESM.xls]

## Sheet: SourceDataFig2and3.txt
tSNE1	tSNE2	DC1	DC2	DC3	DBSCANcluster	SR	PotencyState	DPT
-3.78904	26.5951	-0.0247642	-0.000369541	0.0229813	1	0.782082	2	8.56112
-3.65203	33.2081	-0.0224116	0.000542042	-0.0128956	1	0.718401	1	12.4793
-31.3189	-74.5263	0.0129417	-0.00671581	0.00622995	0	0.767693	2	24.4535
-2.31261	-3.95774	0.00332702	-0.00447771	0.0143626	8	0.79164	2	36.5768
24.4921	-26.7548	0.0108975	-0.0100217	-0.0116138	2	0.738674	1	14.4589
-23.3873	58.7665	-0.0122243	0.000557928	-0.0154233	1	0.715371	1	32.9601
-27.035	-67.8425	0.0109457	-0.0118618	-0.0017903	3	0.721121	1	31.3752
-27.8895	-30.7093	0.011333	-0.0133675	0.0049762	3	0.759404	2	30.3465
12.3582	-0.778192	0.000709296	-0.00301527	0.0221482	0	0.814752	3	24.8236
5.20705	62.104	-0.0155212	0.000388179	-0.00579239	1	0.731247	1	32.0709
41.7291	78.3758	-0.0241346	0.00164731	-0.0310786	0	0.720142	1	5.13828
-11.3551	-40.137	0.010011	-0.0100885	0.00865721	3	0.775538	2	32.2667
-63.7127	17.1715	0.0129556	-0.0157606	0.00546549	0	0.778572	2	25.1214
-18.6236	10.7299	0.00979142	-0.00765919	0.00425616	0	0.767019	2	36.1099
-39.9626	-31.1048	0.0210704	-0.024599	-0.0064493	3	0.728743	1	6.10051
-4.09682	67.1609	-0.0267765	-0.000107914	0.0123482	1	0.751717	2	4.77302
-62.6675	-44.8141	0.010048	-0.0094897	-0.00954401	3	0.718141	1	33.2989
-19.0152	-50.6347	0.0112921	-0.0115297	-0.00728732	3	0.724515	1	30.2307
-46.5408	-19.7246	0.0136029	-0.0161226	-0.00469746	3	0.756987	2	23.8536
17.8914	-26.2324	0.0102569	-0.0123941	-0.0079824	2	0.756039	2	8.21817
43.7225	24.3704	-0.0208635	0.000809304	-0.0125074	1	0.7455	2	18.356
-11.3606	-34.6873	0.0130456	-0.00975359	-0.00801643	3	0.710027	1	19.3042
-49.286	3.09188	0.0100389	-0.0116256	0.00762768	3	0.760451	2	34.162
-31.7093	-31.2373	0.0106968	-0.0106535	-0.00728289	3	0.729705	1	32.2954
23.3596	44.5215	-0.0156994	-0.000755464	0.0147378	1	0.759528	2	26.9149
-14.9469	34.4972	-0.0292418	-0.000523895	0.0332606	1	0.813206	3	4.95363
8.54116	60.6087	-0.0271182	-0.000439941	0.0273834	1	0.772186	2	2.22302
-7.07613	36.3417	-0.0224771	-0.000318825	0.0212954	1	0.784057	2	15.0511
31.2293	47.2083	-0.018764	-8.27709e-05	0.0130031	1	0.769186	2	25.5879
-14.3554	17.1858	0.0193549	-0.0187616	-0.0112692	0	0.726709	1	1.93581
-28.0528	-27.7095	0.0157731	-0.0102194	-0.0234184	3	0.697465	1	2.26965
50.7818	-37.438	0.0182732	0.0423099	0.0125247	4	0.75353	2	5.86815
43.8551	20.8869	-0.0239578	0.00262331	-0.0415287	0	0.709548	1	3.42835
-1.83784	-47.3314	0.012796	-0.0142849	0.0020541	3	0.747429	2	23.3316
64.1527	-39.9995	0.0150834	0.0355783	0.00461663	4	0.751692	2	19.2955
31.1711	-12.1476	0.0103413	-0.0101747	0.0126734	6	0.781363	2	20.7955
-59.9188	-20.0066	0.0212247	-0.0233943	0.00578389	3	0.776058	2	5.83922
-10.2393	-6.32769	0.00929688	-0.010125	0.00704171	3	0.772621	2	35.1433
-27.8665	-1.84783	0.0090418	-0.0093372	0.00779453	3	0.78436	2	36.973
63.7752	21.3884	0.0110331	-0.0111216	0.00736899	5	0.785105	2	22.6504
36.6823	61.7218	-0.0203658	-0.000390767	0.0188996	1	0.750989	2	19.9015
-34.7814	-42.5714	0.01107	-0.00931647	-0.0117936	3	0.706585	1	28.8175
73.3926	-18.5421	0.0215507	0.0572903	0.000751689	4	0.736831	1	3.84162
-52.0541	-63.9681	0.0147422	-0.0179865	0.00510301	3	0.769213	2	18.8478
-41.3954	-22.5803	0.011878	-0.013279	-0.00395728	3	0.74272	2	28.662
26.9501	-24.8489	0.0122961	-0.0124982	-0.00584337	2	0.75313	2	19.6918
79.1493	-29.1788	0.0196495	0.0548632	-0.00069915	4	0.712435	1	3.00641
23.109	17.2869	-0.0159651	-0.000580139	0.0265508	1	0.816634	3	25.0431
32.2313	55.9256	-0.0222089	2.48605e-06	0.00677672	1	0.75689	2	15.7275
73.4442	-50.4609	0.0117935	0.0196024	-0.00194023	4	0.735887	1	30.6038
-39.2754	-30.4609	0.0121361	-0.0143559	-0.00261775	3	0.747327	2	28.805
58.0278	-54.784	0.0151041	0.0229337	0.0119714	4	0.787309	2	16.3106
-62.2142	-40.9352	0.0105529	-0.0128542	-0.000563737	3	0.729799	1	34.4778
-66.5817	-58.9018	0.0106145	-0.0116808	-0.0029476	0	0.759154	2	33.4376
32.2144	44.5007	-0.0195345	-7.68982e-05	0.00702987	1	0.754251	2	22.272
61.4295	35.8342	-0.015527	0.000365903	-0.0116661	5	0.726557	1	28.5281
-66.7147	-11.6401	0.0102893	-0.012479	0.00745247	3	0.790411	2	33.3416
-13.6278	-70.3777	0.0166887	-0.0134614	-0.0188927	3	0.716875	1	4.99819
-36.7007	50.2221	-0.015866	0.00244521	-0.0299878	10	0.70566	1	23.5439
25.159	48.1164	-0.0193422	-0.000230372	0.0180212	1	0.784404	2	23.2306
-42.1706	-4.55243	0.0118559	-0.0144253	0.00382648	3	0.755814	2	29.5037
-30.8357	-6.3958	0.0199146	-0.0189663	-0.0167216	3	0.719701	1	7.56622
-15.6459	-63.3793	0.0102352	-0.00958193	-0.00783062	3	0.707913	1	30.9666
24.6836	63.7295	-0.0281822	-0.000292002	0.00854196	1	0.75138	2	1.18826
-41.7843	6.33517	0.0121971	-0.0141779	-0.00267876	3	0.735533	1	27.5016
-2.68357	52.9912	-0.0172601	2.9862e-05	0.00337886	1	0.743766	2	29.0852
-27.3604	-69.3737	0.0107928	-0.0110879	-0.00637302	3	0.745834	2	32.7215
55.1252	-69.659	0.0156659	0.0317	-0.0128655	4	0.668972	1	4.87702
76.6062	-49.538	0.0215675	0.052798	-0.00077952	0	0.712295	1	3.58311
-51.8281	-12.2582	0.012722	-0.0147302	-0.00252577	3	0.743112	2	25.3086
58.2423	48.7947	-0.0246822	0.00101473	-0.0160449	1	0.772287	2	8.68334
-13.2432	-38.6171	0.00903219	-0.00997364	0.00319997	3	0.761938	2	38.2312
-1.48586	-59.1284	0.0179513	-0.0168952	0.00589841	3	0.758468	2	4.53517
-52.8862	11.6096	0.00907912	-0.00928296	0.00647201	12	0.787919	2	38.1162
68.5571	26.1973	-0.0254992	0.00202614	-0.0348113	5	0.739429	1	1.26081
70.9584	-52.5035	0.0208196	0.0472618	0.00155853	4	0.722427	1	2.02494
11.518	74.6526	-0.0195179	-0.000361248	0.0150077	1	0.755665	2	22.1034
68.6999	-26.3478	0.0152275	0.0342943	0.00873712	4	0.756051	2	15.8729
-65.8091	-47.9875	0.019292	-0.022442	-0.00597658	0	0.756945	2	3.14632
-61.0605	-45.2196	0.0126523	-0.00548345	-0.0175254	3	0.680633	1	19.0019
74.873	-26.3119	0.0200779	0.0549107	0.00215445	4	0.739471	1	2.79022
-16.345	-67.4548	0.0111852	-0.0116028	-0.003096	3	0.739472	1	29.8964
20.9666	-6.06939	0.0117071	-0.0113761	0.00706679	0	0.772391	2	27.4703
21.6672	-20.1861	0.00863907	-0.0063363	-0.0165548	2	0.726603	1	17.5544
6.1347	-18.2497	0.010039	-0.0101161	0.0206968	0	0.804407	3	12.1711
3.07897	48.503	-0.0142205	-0.000376547	0.0180397	1	0.776459	2	33.2783
37.4788	23.0463	-0.0227874	0.00128971	-0.023869	1	0.749671	2	12.0494
-54.2282	-26.4742	0.0148611	-0.0142902	-0.0144892	3	0.703585	1	15.4021
32.5318	-16.4887	0.0108543	-0.0109662	0.0061725	6	0.774473	2	15.8666
-47.793	9.13716	0.0084638	-0.00976134	0.00620676	0	0.766844	2	40.2491
17.0135	21.3288	-0.026519	-0.000547769	0.0347715	1	0.812613	3	1.63092
67.9841	49.2584	-0.0222709	0.00145319	-0.0264759	0	0.756207	2	12.0216
85.6829	-15.5527	0.0143784	0.0349151	0.000787676	4	0.743376	2	21.6752
-36.1807	-13.1136	0.0121177	-0.0150679	0.00387953	3	0.749336	2	28.3335
-15.5346	52.5956	-0.00748942	-0.00464605	-0.000812339	1	0.730534	1	24.4688
-69.4687	-11.9258	0.0129168	-0.0158253	0.00648749	3	0.780407	2	25.1585
26.0943	42.4231	-0.0170337	-0.000234095	0.0190088	1	0.76364	2	27.5152
9.56538	-12.3423	0.0168183	-0.0117979	0.0235793	8	0.815176	3	4.31191
-29.4924	51.3471	-0.0169132	-0.00015062	0.00998186	1	0.760295	2	29.66
-58.1605	-10.0403	0.0122717	-0.015177	0.00203861	3	0.752326	2	27.9534
31.9929	-12.3474	0.00822221	-0.00868325	0.0217716	6	0.815427	3	16.3096
56.9566	36.0639	-0.0213034	-0.000109289	0.0159768	0	0.772922	2	17.9722
59.0952	-16.4221	0.0121698	0.0193896	0.0185974	4	0.790389	2	19.0472
53.5639	-47.0593	0.0102978	0.0137593	0.0125808	4	0.781927	2	29.4174
-25.8743	65.6234	-0.014233	0.00160219	-0.0327597	7	0.710277	1	24.0621
14.4362	23.0052	-0.0296107	-0.000472622	0.0348408	1	0.811499	3	5.83368
51.1441	-54.2353	0.0135142	0.0284627	-0.00539363	4	0.725015	1	22.1635
-25.1513	28.1784	-0.0191173	0.000211504	0.00288892	0	0.756804	2	24.7663
-13.6668	-48.6277	0.00939092	-0.00652747	-0.0108285	3	0.717266	1	33.0283
70.4689	-30.9584	0.0160825	0.0450588	0.00105578	4	0.760238	2	15.7789
-79.3808	5.48671	0.0110203	-0.0120257	-0.00407047	0	0.731564	1	32.0509
34.1228	47.8799	-0.0206686	4.05533e-05	0.0102886	1	0.77868	2	20.7391
4.78231	55.4733	-0.0171883	-0.000335186	0.0131182	1	0.760804	2	27.4373
-65.4501	-7.16474	0.0205	-0.0251691	-0.000214994	3	0.75556	2	2.55393
56.5119	24.7883	-0.0183598	0.00157693	-0.027671	11	0.730671	1	21.5461
-48.9739	-45.5205	0.0212167	-0.0207334	-0.0140956	3	0.732128	1	9.54997
-7.80374	10.8371	0.00295631	-0.00660539	0.012756	0	0.771429	2	33.1933
-5.82454	-40.3957	0.00953676	-0.00601688	-0.0127438	3	0.725514	1	29.8422
2.46885	-67.254	0.00878961	-0.00922197	-0.000272101	0	0.754847	2	39.8261
-22.4704	-29.075	0.0107416	-0.0122615	-0.000800135	3	0.738216	1	33.3402
-29.4201	-76.0189	0.0112263	-0.0135055	0.00303187	0	0.762603	2	31.5782
33.6701	67.734	-0.0263521	0.00029175	0.000106185	1	0.745188	2	5.66979
-56.8964	22.5915	0.00858274	-0.00585923	0.0148727	12	0.794845	2	29.6319
-32.0527	-62.7753	0.012223	-0.013811	0.00592054	3	0.758842	2	26.2467
-0.785194	35.5672	-0.0203464	0.000840565	-0.0132574	1	0.748713	2	19.4741
-42.0559	-46.2905	0.0198982	-0.0191465	-0.0141357	3	0.724407	1	3.43413
-14.2091	-19.1946	0.0169158	-0.0191889	0.0124057	3	0.789687	2	7.3418
55.4873	29.7989	-0.0209337	-4.64558e-05	0.0123793	11	0.759765	2	19.9817
50.1683	-51.1086	0.0149972	0.0311821	-0.0015423	4	0.720017	1	20.2694
-7.32602	78.1366	-0.0233003	0.00014095	-0.00689299	0	0.734726	1	9.13383
68.0257	0.694339	0.0133577	0.033498	-0.00452015	0	0.73523	1	23.0183
56.836	-45.0103	0.0173089	0.0309723	0.0172347	4	0.791505	2	5.72211
-55.2953	0.0532412	0.0126573	0.0137568	0.00894279	3	0.763253	2	24.9745
-70.714	-46.9498	0.0221573	-0.0229373	-0.00595964	0	0.748407	2	10.2124
-45.0063	-26.7674	0.0114153	-0.0131228	0.00367869	3	0.751481	2	30.8757
-28.9094	54.8877	-0.0202216	0.000889016	-0.0177922	1	0.712554	1	17.7634
33.3783	58.194	-0.0229867	9.26321e-05	0.00578947	1	0.750007	2	14.6485
-54.1207	-26.1275	0.011762	-0.0129379	-0.00734274	3	0.719763	1	29.0753
-28.9721	-65.0516	0.0194572	-0.0206684	-0.00860181	3	0.702949	1	1.88287
22.3205	20.7256	0.00178428	-0.00423767	0.0173367	1	0.819871	3	33.7572
-24.3634	-71.982	0.0120387	-0.0143392	-0.00149209	3	0.739698	1	29.1562
35.8693	66.9302	-0.0206642	6.73478e-05	0.00096286	1	0.734234	1	19.6038
16.0362	47.4985	-0.0217874	5.44655e-05	0.00757981	1	0.756643	2	18.0314
32.9451	52.3273	-0.0290739	8.55814e-05	0.0121019	1	0.773947	2	0.887504
-4.7764	43.0067	-0.01832	-9.25466e-05	0.0065259	1	0.75364	2	25.4843
-5.72669	72.2773	-0.0116089	0.000697955	-0.0206321	1	0.732041	1	30.839
34.8698	45.7395	-0.0214245	0.000129037	0.00771076	1	0.763258	2	19.2426
-49.383	-34.4583	0.0161756	-0.0104079	-0.0205061	3	0.697094	1	6.99175
-34.0209	9.02268	0.0128964	-0.0135698	0.000480461	0	0.74711	2	23.2933
9.89915	-22.3448	0.0103086	-0.00809234	-0.00840035	0	0.731374	1	30.3952
22.9819	68.379	-0.0153578	-0.000358598	0.0228715	1	0.786384	2	29.8429
42.2749	-2.04995	0.0105868	0.0258998	-0.010707	0	0.720801	1	23.1053
-66.1752	-38.0078	0.0192997	-0.0219113	-0.00764661	3	0.736756	1	3.40675
33.1863	29.4779	-0.0189966	0.000949547	-0.0168786	1	0.750431	2	22.6314
7.76652	-40.6263	0.0127688	-0.0129681	0.0105203	3	0.768455	2	19.7453
-32.2063	66.8007	-0.0173804	3.40981e-06	0.000863333	7	0.7525	2	27.5362
-60.5666	-49.398	0.0089569	-0.00818878	-0.00680913	3	0.708221	1	37.2961
1.94082	-18.8486	0.0140477	-0.0157989	-0.0003261	8	0.765706	2	17.944
-20.4242	-38.4878	0.0105542	-0.0122546	-0.0011123	3	0.744009	2	34.2662
-30.9031	-11.9593	0.0124966	-0.0154709	0.00303679	3	0.750708	2	26.7443
61.6679	-61.6882	0.0211293	0.0436925	-7.60514e-05	4	0.744871	2	2.20812
-15.8321	38.4336	-0.022532	-0.000256405	0.0133549	1	0.779483	2	14.1505
-54.794	16.5319	0.0102095	-0.00992797	-0.00803849	12	0.739165	1	33.3777
24.6312	13.9136	0.00773248	-0.00549837	0.0132221	1	0.79639	2	30.637
23.0941	79.8609	-0.0162656	0.000441117	-0.0147163	1	0.70707	1	26.6767
41.3629	-56.9846	0.0145946	0.0274707	4.30716e-05	0	0.719686	1	21.0598
19.2746	46.0762	-0.026855	0.00078482	-0.00992666	1	0.744793	2	3.77375
-7.81203	-0.96165	0.0153263	-0.0136114	0.0113827	0	0.781472	2	8.71679
58.6984	33.043	-0.0196815	-0.000121664	0.0161178	5	0.769243	2	22.3768
-18.6383	-0.76135	0.0116688	-0.012006	-0.00558907	3	0.732038	1	26.5435
46.1453	66.3706	-0.0239425	-6.23226e-05	0.0163386	1	0.780687	2	11.8408
4.68141	-61.5414	0.0195603	-0.0201076	0.0063827	3	0.760619	2	4.62804
-25.2522	-30.0346	0.0169663	-0.0189028	0.00259767	3	0.763364	2	9.39355
-25.8038	66.8115	-0.0150097	0.00130958	-0.0208965	7	0.702963	1	26.2193
65.5861	-48.9291	0.0147038	0.03168	-0.00186968	4	0.71423	1	21.2247
-75.7935	-31.4413	0.0180545	-0.0199681	-0.011339	0	0.709143	1	6.60213
6.0601	-12.5259	0.0162207	-0.0136682	0.0232052	8	0.804939	3	2.21356
-40.6195	-62.1722	0.01443	-0.013229	-0.00981754	3	0.721927	1	18.3353
-16.3662	10.0071	0.0135356	-0.0159907	0.00684448	0	0.774195	2	20.7717
-50.4964	-61.6453	0.00991336	-0.0115408	0.00615337	3	0.772434	2	35.3381
-37.4389	-2.51416	0.0109207	-0.0127556	-0.00332027	3	0.734447	1	32.6889
24.7977	-31.1493	-0.0127644	0.00286974	-0.0563151	2	0.742051	1	5.60731
-38.8045	-26.7472	0.0114755	-0.00972022	-0.0130516	3	0.710666	1	26.3979
-19.9161	46.6876	-0.0193269	-0.000161783	0.00261983	1	0.769289	2	20.9096
62.8903	-9.01352	0.017809	0.0486485	0.00119991	4	0.733229	1	9.55371
-45.931	-3.7175	0.0185812	-0.0189045	0.00960444	3	0.770524	2	2.11306
63.5935	-6.56733	0.0154441	0.0314566	0.0129491	4	0.766246	2	12.004
58.7642	-30.1537	0.0183431	0.0470212	-0.00799603	4	0.689841	1	4.2946
14.4165	13.0323	-0.0208893	-0.000732305	0.0382015	1	0.84901	3	3.62764
-52.4362	-13.1495	0.0119758	-0.0144136	0.00064321	3	0.749041	2	29.2538
-40.8231	-10.5375	0.0183893	-0.0222411	-0.0019251	3	0.753577	2	5.72762
-26.4503	-77.3501	0.00906676	-0.0103659	0.00111636	0	0.750698	2	39.0077
-10.1671	70.0856	-0.016628	-0.000469997	0.00465558	1	0.75141	2	27.799
20.6832	-6.07223	0.0123252	-0.0135147	0.00347397	0	0.757721	2	26.6394
-52.1925	6.13112	0.0150268	-0.0187606	-0.00164716	0	0.754011	2	18.6401
41.5744	-62.9628	0.0143292	0.0174723	-0.00454974	4	0.721037	1	21.4117
-48.197	-57.782	0.0146753	-0.0123707	-0.0119469	3	0.737114	1	15.9043
-19.6286	28.8569	-0.0157246	-0.000301873	0.0223388	1	0.783664	2	29.3654
34.021	17.8713	-0.0286576	0.000145898	0.0127339	0	0.79351	2	0.8483
-53.9048	9.85768	0.0113418	-0.0133669	0.00625101	12	0.765561	2	30.0826
-35.2031	-26.0481	0.012604	-0.0152861	-0.00214683	3	0.724844	1	27.4754
-51.0419	11.1067	0.0102067	-0.0106652	0.00671575	12	0.783683	2	33.8258
64.6468	28.2854	-0.0203103	-1.54024e-05	0.00905477	5	0.799079	2	19.5135
-28.49	-9.28294	0.0175319	-0.0188341	-0.00828744	3	0.739713	1	6.23024
-56.3243	-29.566	0.0108236	-0.0111759	-0.00858634	3	0.713368	1	31.5936
58.8078	53.5863	-0.0179812	0.00128861	-0.0204197	1	0.729538	1	23.5131
65.0693	24.9836	-0.0246186	0.000468708	-0.00604591	5	0.789431	2	8.76799
12.7407	65.624	-0.0135589	-0.000383588	0.0197678	1	0.786345	2	33.8094
66.584	-19.2522	0.0158086	0.0426304	-0.00716428	4	0.716392	1	12.3691
-25.9954	-12.2992	0.0211841	-0.023925	-0.00311442	3	0.758766	2	6.73464
36.8665	23.8195	-0.0180093	0.00041566	-0.00326367	1	0.763548	2	27.0922
-36.4597	7.21592	0.0121751	-0.0145967	-0.00200887	0	0.739112	1	28.4582
-9.38947	51.7917	-0.0184914	-0.000281209	0.013248	1	0.778871	2	24.2665
-2.76435	-1.53562	0.00702144	-0.0103382	0.00464809	8	0.746838	2	32.2473
-28.8028	67.0996	-0.0170135	0.000623094	-0.0155084	7	0.686611	1	23.7138
-38.5759	-70.1415	0.01234	-0.0131116	-0.00749523	0	0.749885	2	26.3011
27.5127	17.9211	0.000702267	-0.00165602	0.0166825	0	0.822145	3	36.3007
-59.491	-20.9223	0.0190318	-0.0232364	-0.00248515	3	0.751566	2	4.56937
-5.76573	-17.5284	0.0132818	-0.0146743	0.0104126	8	0.771457	2	20.9711
15.4812	12.7272	-0.0267421	-0.000525917	0.0385295	1	0.832703	3	4.68665
65.4159	26.9499	-0.0221548	0.00132571	-0.0288782	5	0.74014	1	10.3856
-25.1319	74.9994	-0.0185953	-0.000437946	-0.00712843	0	0.712334	1	16.5327
-12.8386	52.1899	-0.0152437	0.00187173	-0.043846	1	0.721141	1	11.1503
0.293729	-61.6303	0.0109439	-0.0120233	0.00812034	3	0.750244	2	29.8585
-45.8677	-68.448	0.0132596	-0.0113491	-0.0107245	3	0.734398	1	21.8426
51.7859	-26.2285	0.0126504	0.0261356	-0.00567833	4	0.730662	1	23.1404
68.0481	0.384541	0.0128091	0.0307459	-0.00674456	0	0.714501	1	22.2232
8.54442	43.2983	-0.0248949	1.75404e-05	0.0105632	1	0.767023	2	10.6128
-47.8768	-60.2634	0.0100555	-0.0107822	-0.00497971	3	0.743274	2	35.7075
-18.8987	-37.3856	0.0153654	-0.0177282	0.000162835	3	0.742591	2	15.8299
-7.48858	32.8435	-0.0171007	-9.89275e-05	0.00952052	1	0.776993	2	29.2088
1.85269	77.2265	-0.0167558	-0.000301771	0.0096008	1	0.754834	2	29.1757
10.3629	-19.0976	0.0123603	-0.0118147	-0.000489187	0	0.726839	1	20.555
-66.969	-4.80859	0.0166335	-0.0195925	0.00248452	3	0.752996	2	11.7178
58.1609	-21.4541	0.0125091	0.0234014	0.0179728	4	0.783359	2	18.276
78.8318	-38.8373	0.0149707	0.0329158	0.0100243	4	0.765407	2	18.0139
9.42839	-12.8448	0.0109576	-0.0108575	0.0136215	8	0.786741	2	23.9593
-55.5487	-44.827	0.0150143	-0.00782173	-0.0244075	3	0.684402	1	4.51488
31.9125	48.759	-0.0208876	0.000764292	-0.0110031	1	0.73937	1	18.6783
-6.81162	-35.368	0.0112785	-0.0102661	-0.00922851	3	0.727439	1	24.2652
-23.6585	48.3963	-0.0170521	0.000916511	-0.0182428	1	0.734401	1	25.0071
6.66193	55.1684	-0.0164373	-0.000441168	0.0225358	1	0.793149	2	27.2223
-20.991	-69.4596	0.0156739	0.0365859	-0.00481791	3	0.727017	1	15.433
-42.9356	-31.9026	0.0176243	-0.0173113	0.000955707	3	0.755278	2	7.11451
69.0276	-26.7193	0.0162984	0.0359313	0.0142222	4	0.778921	2	9.31753
61.03	59.0211	-0.0172191	0.00148998	-0.0255457	0	0.697097	1	24.0882
-19.824	-31.9619	0.0141008	-0.0160268	0.0107179	3	0.778564	2	17.9578
-56.5836	-3.5794	0.0092479	-0.0112778	0.0041389	3	0.7639	2	38.5265
-22.5152	36.7134	-0.0170962	-8.77681e-05	0.0116799	1	0.760158	2	29.5696
26.4869	-22.7955	0.0128594	-0.0122703	-0.00239145	2	0.774595	2	2.94133
38.8903	43.6474	-0.0217326	0.000202214	-0.00309775	1	0.754636	2	15.3135
46.2943	44.7206	-0.0233043	-0.000177721	0.018985	1	0.777547	2	13.7125
69.6051	-27.7247	0.0157228	0.0436778	-0.00264013	4	0.728537	1	15.815
-28.9675	-30.3248	0.0118506	-0.0135631	0.000146799	3	0.744329	2	29.1528
-51.4987	-21.7241	0.0212669	-0.0257075	-0.00253998	3	0.728328	1	5.60228
-13.0717	46.9726	-0.0228272	-0.000415795	0.0182349	1	0.773525	2	9.86972
13.5452	12.2916	-0.0210249	-0.000764719	0.0386777	1	0.844759	3	0.878652
28.757	37.7398	-0.0312892	9.95929e-05	0.00852955	1	0.749698	2	6.74449
-36.8861	-40.1852	0.00802469	-0.00907337	0.00481992	3	0.761621	2	42.0123
-8.18309	-69.685	0.0119598	-0.0136913	0.00539008	3	0.754317	2	23.3004
-11.3628	-12.0144	0.0125431	-0.0149798	0.00518127	3	0.754644	2	26.0781
-0.564753	-41.7111	0.0127195	-0.0134256	-0.00172748	3	0.753328	2	20.3083
6.08913	12.1245	0.000991094	-0.00455461	0.0176153	1	0.798737	2	33.133
67.3629	-50.0668	0.0214368	0.0530998	-0.00185083	4	0.734419	1	4.6082
61.0808	-55.4037	0.0158586	0.0256771	0.00846463	4	0.764835	2	15.2292
-35.3883	-26.1809	0.0110302	-0.0137463	0.000719719	3	0.748586	2	32.9701
-61.6153	-30.8761	0.0106755	-0.0086377	-0.0131686	3	0.712656	1	29.3701
-36.0287	-62.4821	0.00993433	-0.011758	0.00122445	3	0.745056	2	36.3046
76.3211	-29.0379	0.0127959	0.0315843	-0.00590125	4	0.724305	1	22.7555
44.134	42.3154	-0.0195641	0.0012219	-0.0229833	1	0.724522	1	20.0672
0.402103	82.2576	-0.0155309	0.000409235	-0.0125074	1	0.735795	1	24.1267
64.2585	-42.8655	0.0155896	0.0419653	-0.00159971	4	0.720812	1	17.5092
-35.5009	-4.68921	0.0125312	-0.0155614	0.00374984	3	0.757272	2	27.0038
-34.0635	-70.9406	0.0100301	-0.00642609	-0.0136529	0	0.70633	1	28.702
49.1858	79.6737	-0.0191857	0.000606244	-0.00793858	0	0.755696	2	23.4039
24.4136	87.1696	-0.0185324	-0.000763424	0.0133781	0	0.756848	2	22.2146
-2.13242	-30.6789	0.0111923	-0.0126485	0.00344075	3	0.754099	2	30.6044
-27.487	-43.8349	0.0107457	-0.0110267	-0.00712808	3	0.708413	1	32.1353
-8.72872	-42.0965	0.0101983	-0.0100962	-0.0059515	3	0.751532	2	32.0777
57.5972	-72.1487	0.0156691	0.0326005	-0.00470018	4	0.73846	1	16.9024
14.5569	56.2315	-0.0253777	-0.000306282	0.0205701	1	0.773302	2	7.93011
-14.6421	-53.0785	0.00897418	-0.00962417	0.0093301	3	0.780124	2	34.1778
30.0004	72.1508	-0.021901	-9.42066e-05	0.00742592	1	0.758623	2	16.6418
19.5539	22.9389	-0.0184367	-0.000576859	0.0282442	1	0.795956	2	19.5286
-43.1773	-32.5061	0.021802	-0.0268608	0.00200924	3	0.756851	2	7.29053
53.749	-14.9229	0.0107681	0.0264472	0.010986	0	0.76825	2	22.2787
63.5939	-68.4597	0.0135495	0.0304307	-0.00544888	0	0.701662	1	22.9951
-65.076	21.5935	0.0100623	-0.0118031	0.00611254	0	0.766768	2	34.8738
-16.5113	-4.04521	0.0115403	-0.0129859	-0.00143737	3	0.753061	2	29.5592
21.9552	-38.7679	0.00383403	-0.00463659	-0.0270017	2	0.716604	1	16.6208
67.1036	-48.3076	0.0203196	0.0484712	-0.00211533	4	0.716017	1	2.52501
9.78109	53.9475	-0.0185708	7.63551e-05	0.00270518	1	0.740193	1	25.4945
-73.145	-17.2952	0.0146236	-0.0184547	0.00205096	3	0.750726	2	20.1403
-10.9425	-29.0446	0.0123917	-0.0136883	-0.00329638	3	0.732373	1	26.1776
46.6362	-71.9068	0.016824	0.0288974	-0.0127287	4	0.699941	1	6.37927
-36.8563	7.58053	0.0109057	-0.0123219	0.005125	0	0.764518	2	31.9908
-45.1083	-23.6095	0.0121789	-0.0144391	-0.00191945	3	0.734322	1	29.2472
-4.31371	2.1078	0.00987667	-0.0102538	0.00549563	0	0.768528	2	34.1513
-71.8727	-15.6277	0.0141179	-0.0169425	0.0105918	3	0.796393	2	19.3972
15.99	84.2682	-0.0152617	0.00057515	-0.0158334	1	0.68425	1	27.8295
-70.0403	-15.4365	0.0128403	-0.0163183	0.000925941	3	0.750015	2	26.826
36.8604	58.6052	-0.0179251	-0.000270371	0.0193362	1	0.777964	2	26.0626
-38.9082	-6.15587	0.0111861	-0.00922226	-0.0122355	3	0.704076	1	27.5985
-23.9432	-10.8195	0.00769729	-0.00726329	0.00853591	3	0.784278	2	40.5657
-15.0529	-72.0349	0.0140063	-0.00528937	-0.0237107	3	0.693591	1	2.61141
-33.2397	-33.2377	0.021353	-0.0241821	-0.00493967	3	0.743897	2	5.08446
-23.0521	36.8296	-0.0146001	0.00032613	-0.00293907	1	0.769086	2	35.2214
20.7693	25.7453	-0.0148059	-0.000358695	0.0228778	1	0.791994	2	31.0076
54.9585	-36.9073	0.0179401	0.0422745	0.0112288	4	0.768094	2	7.84001
16.2176	21.0704	-0.0226275	-0.000520689	0.0323797	1	0.807148	3	11.0742
15.4626	73.5542	-0.0184113	0.000610648	0.0143549	1	0.746761	2	22.3203
-70.3874	-33.5772	0.0138637	-0.0170296	-0.00162681	3	0.733772	1	23.2054
-65.4269	-33.3686	0.0145914	-0.0169731	-0.00639395	3	0.743464	2	18.7915
48.4508	-17.0177	0.0108385	0.00720366	0.00974841	0	0.768196	2	30.454
-53.1354	23.4039	0.0106531	-0.0126186	0.00553872	0	0.760396	2	33.0165
-22.1141	-36.2436	0.0113058	-0.0123955	-0.00268739	3	0.753488	2	30.4433
27.6438	76.0085	-0.0198387	0.00102103	-0.0222127	1	0.697219	1	16.8754
-37.7751	-64.6785	0.0115646	-0.0125653	-0.00102776	3	0.7448	2	28.9724
5.41557	-53.8951	0.00883535	-0.00780661	0.0124982	3	0.774797	2	33.6176
29.0084	26.0546	-0.0174443	-0.000312407	0.0205211	1	0.785719	2	26.7695
7.34313	82.9643	-0.0276764	0.000209925	-0.00695086	1	0.712135	1	1.77229
34.438	-8.16032	0.0121938	-0.00937956	0.0168217	6	0.79552	2	15.0765
-64.1204	-23.4598	0.0135273	-0.0149189	-0.00817221	3	0.723102	1	23.1404
24.7687	86.0749	-0.024373	0.00015992	0.00477399	0	0.751621	2	11.1893
-22.7635	84.34	-0.0250567	0.00293913	-0.0482293	0	0.726515	1	4.24671
-31.7796	-30.7052	0.0113176	-0.0129891	-0.00121811	3	0.745624	2	31.1544
12.651	7.67755	0.00797446	-0.00558545	0.0301305	1	0.83113	3	1.33805
24.3673	-44.7725	0.0126013	0.00919754	0.0180117	0	0.784974	2	16.5962
-9.79287	-8.03275	0.0130671	-0.0152858	0.0018534	3	0.754267	2	23.2168
43.0843	-1.49529	0.014376	0.0379823	-0.00635009	0	0.733409	1	12.6189
16.2941	26.9255	-0.0254964	-0.000653484	0.0315823	1	0.79582	2	1.08158
-46.7792	-30.9669	0.0100599	-0.0119019	0.0031834	3	0.767377	2	35.869
30.1584	36.6616	-0.0202395	0.000147666	0.00309932	1	0.75351	2	21.26
15.2146	-46.5991	0.0155602	-0.0140511	0.0092716	3	0.760468	2	8.07574
39.8901	41.5459	-0.0243088	0.000849762	-0.011671	1	0.743346	2	9.91394
80.3371	-24.0813	0.0184864	0.0502131	-0.0054935	4	0.715927	1	4.60256
-76.3244	1.32257	0.016418	-0.0190415	0.0087291	3	0.768432	2	11.3144
53.3799	20.849	-0.0257131	0.000384627	0.000116468	11	0.774676	2	7.82958
52.8884	-69.9847	0.0177664	0.0323284	-0.00541219	4	0.729939	1	9.2302
-3.81159	17.0896	-0.0237532	-0.000952604	0.0313922	0	0.814709	3	3.80242
-44.8782	48.6592	-0.0190169	0.001167	-0.0239855	10	0.707825	1	19.1427
8.76226	15.0961	-0.00683004	0.00200591	0.0190228	1	0.789172	2	26.0029
16.031	-19.6282	0.00994434	-0.00541027	-0.0138961	0	0.710012	1	19.0205
-52.8926	-38.749	0.018732	-0.0178706	-0.0147887	3	0.722857	1	2.20796
-0.785145	72.458	-0.0151168	-0.000219978	0.0148857	1	0.770787	2	33.6029
64.5901	-12.5659	0.0184267	0.0482085	0.00588601	4	0.760098	2	6.45824
24.6232	88.0221	-0.0255826	0.000377194	-0.000852191	0	0.7443	2	7.64975
-0.191337	49.8813	-0.017642	0.000957285	-0.0151304	1	0.723652	1	25.3303
42.9873	34.2319	-0.0230824	0.000706252	-0.0101126	1	0.755315	2	12.3165
43.4673	-18.1093	0.0078236	0.00119924	0.0141213	0	0.808137	3	33.264
74.5549	-21.4428	0.0146776	0.0411637	0.000625041	4	0.754134	2	19.8618
-51.7786	-42.7553	0.0122818	-0.0136377	-0.00825606	3	0.726766	1	27.2275
-34.0273	-53.2663	0.0143598	-0.0109902	-0.00440826	3	0.734788	1	20.602
-10.7506	-27.7025	0.00716963	-0.00650552	0.00902345	3	0.787573	2	41.0882
28.4785	23.316	0.00762069	-0.00946977	0.00882677	1	0.778413	2	33.877
-80.4895	-8.62029	0.014595	-0.0176614	-0.0045535	3	0.726429	1	20.3222
-63.9702	-35.871	0.013103	-0.0157674	-0.00356551	3	0.738938	1	25.7082
-58.7862	-46.1387	0.010984	-0.00621471	-0.0154991	3	0.691296	1	25.5034
-7.09457	50.7799	-0.0283539	-0.000101113	0.0137459	1	0.778971	2	1.30151
59.8445	-31.9511	0.0146383	0.027251	0.00517668	4	0.761181	2	20.8645
-25.465	53.542	-0.0275935	5.22332e-05	0.00233057	1	0.737748	1	2.08575
31.3782	55.8167	-0.0200078	-8.33232e-05	0.0142144	1	0.766403	2	21.9632
-37.1895	63.4077	-0.0174531	0.000552478	-0.0125808	7	0.729451	1	25.4243
58.7531	-47.8854	0.0127151	0.0237398	-0.00831342	4	0.697086	1	23.101
-53.2752	-29.5532	0.0110207	-0.0105309	-0.0112068	3	0.714468	1	27.3631
9.87701	69.551	-0.0167384	0.000313102	-0.00326822	1	0.737776	1	29.7745
-36.6438	-68.8743	0.0172037	-0.0180866	-0.00546774	0	0.741454	1	8.11855
-51.5843	6.48639	0.0100984	-0.011769	0.00511809	0	0.768333	2	34.6391
61.4499	35.8492	-0.026612	0.000787498	-0.0106504	5	0.742268	1	4.34781
-11.9197	28.3814	-0.0158526	-0.000318042	0.0201867	1	0.786124	2	30.0382
66.7412	-11.0605	0.0190531	0.0533898	-0.000953537	4	0.721284	1	4.80837
-99.262	-51.081	-0.0166734	0.00538317	-0.0888327	9	0.72281	1	10.3843
-58.896	-0.00298363	0.0120217	-0.0130074	0.00989925	3	0.775216	2	26.3721
30.0014	27.5436	-0.0200426	-0.000632091	0.0282479	1	0.791903	2	16.0315
-43.0579	-18.5721	0.0112287	-0.0127096	-0.00345241	3	0.740395	1	32.2913
6.97573	79.4727	-0.018963	-0.000560751	0.0171701	1	0.760532	2	20.1559
11.6823	91.0756	-0.0162607	0.000448482	-0.0130965	0	0.722594	1	25.9142
32.9182	-16.6391	0.0106877	-0.0109177	0.0184438	6	0.774665	2	11.6508
-66.8864	-7.69125	0.0147755	-0.0182752	0.00221513	3	0.752101	2	19.3784
-9.80185	73.6957	-0.0194994	-0.000458476	-0.00703688	0	0.718502	1	14.3025
10.6759	20.8468	-0.0268771	-0.000515542	0.0342255	1	0.804275	3	1.29151
-45.5465	-64.286	0.0118538	-0.0129279	-0.00565845	3	0.731844	1	29.2527
-7.96832	-52.6148	0.00962444	-0.00972575	-0.00321085	3	0.734665	1	34.9217
-20.8643	-16.8223	0.00860792	-0.00676676	0.0101508	3	0.793373	2	36.6171
1.0325	-67.0458	0.00964745	-0.00956937	0.00636622	0	0.777867	2	33.9861
-64.6315	-23.0964	0.0129808	-0.0130973	-0.0114573	3	0.712742	1	23.666
-103.536	-52.6408	-0.0202186	0.00468266	-0.0875201	9	0.76527	2	1.65202
-2.79709	-22.8869	0.0151937	-0.017636	-0.00279551	3	0.741321	1	16.1643
45.4399	50.8298	-0.0204297	-0.000191769	0.0190767	1	0.774486	2	20.7638
-27.0169	-68.3529	0.00912532	-0.0073747	-0.00879067	3	0.724395	1	35.0491
10.8744	39.3094	-0.0265021	0.000773396	-0.0131144	1	0.760006	2	3.6367
-28.3992	43.5634	-0.0105045	0.000595333	-0.0247397	1	0.708976	1	26.1364
-22.3492	48.322	-0.0205602	0.00063381	-0.0130496	1	0.73558	1	17.7835
38.0891	80.0269	-0.0185095	-0.000627849	0.00854332	0	0.740919	1	22.3786
34.4791	42.9964	-0.0270731	-9.52562e-06	0.0140952	1	0.784672	2	4.41745
-6.74034	66.2574	-0.01659	0.000381989	-0.00416807	1	0.742889	2	29.8013
57.3345	26.6193	-0.0269484	0.001458	-0.0291774	11	0.752395	2	1.68219
54.9651	-39.951	0.014144	0.0305454	0.0108309	4	0.763138	2	20.0224
-55.2113	-45.3082	0.0123987	-0.00859436	-0.0146214	3	0.691566	1	22.4339
-15.5868	23.9077	-0.0202296	-0.00175042	0.0158031	0	0.755983	2	10.8041
79.3512	-20.1019	0.0170549	0.0463951	-0.0065641	4	0.702696	1	7.45762
-5.15717	54.8314	-0.0169795	-9.61701e-05	0.00964023	1	0.759356	2	29.7879
1.23854	26.5269	-0.0305212	-0.000326415	0.0286301	1	0.806247	3	8.61419
-26.2684	74.6349	-0.0181682	0.000198535	-0.00350872	0	0.749263	2	25.1478
-63.028	-38.0871	0.0195489	-0.0177847	-0.0172672	3	0.701658	1	2.55141
17.5251	29.1867	-0.0172854	-0.000677776	0.0222631	1	0.783561	2	23.4589
-20.3737	29.6579	-0.025024	-0.00111445	0.0262358	1	0.780259	2	0.778372
-8.72178	-74.2723	0.0181737	-0.0118432	-0.0122885	3	0.729545	1	8.63267
-98.551	-52.5626	-0.0176457	0.00732873	-0.0894365	9	0.717762	1	1.38385
53.6914	-13.6801	-0.000246097	0.00842877	0.0192896	0	0.769824	2	23.1876
61.9611	-20.8109	0.0132875	0.024745	0.0210563	4	0.789335	2	12.4132
72.3286	-16.0314	0.0187287	0.0497759	-0.00590914	4	0.700653	1	3.62996
-61.3346	-45.4002	0.0177825	-0.0179742	-0.0158487	3	0.728471	1	4.95301
-34.6006	-70.8784	0.010411	-0.0105962	-0.00616396	0	0.748367	2	33.4535
76.8994	-14.3042	0.0194907	0.0545751	-0.000858001	4	0.730741	1	2.65889
-47.3517	-21.6365	0.0111143	-0.0126923	-0.00325075	3	0.736125	1	32.3484
34.9899	69.2052	-0.0243638	-2.3437e-05	0.00936925	1	0.763136	2	11.0924
34.0431	62.9522	-0.0223858	-0.00043565	0.0173711	1	0.774944	2	13.8684
51.639	60.2344	-0.0171454	-0.000326836	0.0207976	1	0.776537	2	27.7525
54.6319	-30.1723	0.0159826	0.0320102	0.0173913	4	0.783101	2	9.79835
30.6209	40.8639	-0.0298186	0.000253551	0.0070097	1	0.774051	2	2.41809
68.1748	-40.8821	0.0154941	0.0412953	-0.00248882	4	0.726933	1	16.6969
51.4257	-53.7318	0.0204226	0.0491127	-0.003762	4	0.70172	1	2.14139
23.4933	72.1013	-0.0186421	-0.000241682	0.00760338	1	0.75007	2	24.3637
15.8942	41.9245	-0.0248805	0.00088347	-0.019909	1	0.721967	1	4.27952
-32.7608	-47.5137	0.011692	-0.0115664	-0.0071655	3	0.743887	2	28.9991
-7.23906	29.4361	-0.0304948	-0.000259039	0.0187172	1	0.767213	2	5.09284
-28.348	57.8847	-0.0250438	0.00286016	-0.0436148	1	0.723086	1	3.64805
-24.0696	-68.3258	0.014627	-0.015389	0.00308874	3	0.764018	2	19.7066
-45.5751	9.89744	0.00924722	-0.0109431	0.00339296	0	0.745727	2	38.3823
-19.9062	-39.9976	0.0126056	-0.0130306	0.0101599	3	0.772159	2	23.6683
-46.9023	-31.958	0.0102069	-0.00969843	-0.00831219	3	0.745412	2	33.3755
38.703	47.5836	-0.0224954	0.000217406	-0.00158941	1	0.755845	2	13.9441
66.613	32.1779	-0.0181057	0.00107608	-0.0239869	5	0.745232	2	20.7202
17.4529	-90.0325	-0.0176704	0.00341377	-0.0575659	0	0.772727	2	12.5495
72.0009	-31.5921	0.016778	0.0416973	0.00496571	4	0.746804	2	11.8328
-37.7279	-50.7046	0.0147123	-0.00876744	-0.0204876	3	0.681075	1	10.8206
-11.9974	-47.9467	0.011385	-0.0113713	-0.00485267	3	0.74816	2	28.9548
44.2836	-30.19	0.010171	-0.00647617	-0.0153313	0	0.715089	1	22.0373
-58.0295	-12.8661	0.0159931	-0.0192687	-0.0045068	3	0.737666	1	15.3977
-14.1177	43.3672	-0.0307702	0.000372679	-0.00338646	1	0.724215	1	8.56323
29.922	69.0147	-0.0202007	-0.000188594	0.00942425	1	0.736386	1	21.2668
57.189	-44.7117	0.0157942	0.0365731	0.000950993	4	0.752907	2	18.4255
75.5999	-15.6065	0.0157092	0.0356981	-0.00916173	4	0.717241	1	9.62982
61.0339	57.5237	-0.0176223	0.00108053	-0.0199419	0	0.719945	1	24.9212
-62.1283	-26.6874	0.0118806	-0.0101798	-0.0123169	3	0.695695	1	26.5916
-53.5402	-17.4151	0.0118936	-0.0146621	-0.000920533	3	0.742287	1	30.1352
-49.734	-53.0038	0.0160721	-0.00970977	-0.0232295	3	0.684895	1	1.75563
-6.16117	47.1886	-0.0201638	-2.42387e-05	0.00907376	1	0.750755	2	22.1075
-9.90227	-72.3141	0.0186919	-0.0108021	-0.00967349	3	0.725193	1	7.82363
-32.1646	-62.5134	0.0089097	-0.00840653	0.00660792	3	0.762663	2	37.5792
-2.46985	69.9083	-0.0234117	-0.000620827	0.0237655	1	0.786671	2	10.2491
-4.51509	59.645	-0.0187467	0.000406284	-0.00623146	1	0.73509	1	24.0249
9.21723	6.80914	0.00270747	-0.00569488	0.0160646	0	0.792969	2	32.1894
7.29724	70.027	-0.0183633	0.000311646	-0.00972775	1	0.725326	1	22.6216
-60.579	-10.3062	0.0196144	-0.0237101	0.00637075	3	0.774743	2	1.99956
35.8862	-34.4408	0.00894176	-0.00626046	-0.0125446	0	0.728477	1	31.6365
-18.0585	-4.56517	0.0117396	-0.0131811	-0.00203612	3	0.732402	1	28.6282
-13.0723	27.0326	-0.0241561	-0.000793574	0.00427982	1	0.727978	1	5.02264
-63.5337	17.3174	0.0091913	-0.0102138	0.00736683	0	0.770819	2	36.995
53.6636	47.9432	-0.0246102	0.00116107	-0.0198681	1	0.749743	2	8.19642
-27.9077	-5.65276	0.0134122	-0.00328584	-0.0213091	3	0.689764	1	6.39695
59.0853	-64.8344	0.0201136	0.0384511	-1.34042e-05	4	0.742646	2	3.10238
-99.8553	-52.6334	-0.0185357	0.00628374	-0.103077	9	0.720556	1	2.01728
-0.0796645	-39.8444	0.0126133	-0.0137278	0.00219262	3	0.76814	2	22.9551
-17.5191	-66.4182	0.0100417	-0.0100532	-0.00675493	3	0.723086	1	33.636
-52.316	-34.4951	0.0210765	-0.0246834	-0.00420685	3	0.746173	2	5.31779
-9.15248	37.992	-0.0305704	-0.000295369	0.0196037	1	0.76494	2	5.75418
-49.1643	8.74192	0.011975	-0.0144429	0.00485685	0	0.788174	2	26.1774
50.1534	47.8212	-0.0156881	0.000821415	-0.0151928	1	0.73838	1	30.621
30.9408	49.6466	-0.0286313	-0.000313253	0.025985	1	0.779798	2	0.984174
11.9228	-50.2566	0.015889	-0.0144963	0.00466708	3	0.780285	2	10.8722
17.1694	-89.2894	-0.0191903	0.00329806	-0.0630313	0	0.813486	3	7.57955
-14.5562	-35.158	0.00929806	-0.00754303	-0.00916722	3	0.711067	1	34.1066
66.8779	-11.9979	0.0215407	0.0581824	-0.000388466	4	0.728537	1	4.67982
22.0226	6.69981	0.00939512	0.0265721	0.0166566	0	0.766861	2	11.6403
15.3716	40.8615	-0.0187327	0.000552384	-0.00843968	1	0.746156	2	23.9731
-37.1623	-42.8618	0.0158859	-0.0122544	-0.0155329	3	0.723948	1	2.35776
-38.3726	-35.8501	0.0168768	-0.0167645	-0.0141399	3	0.72068	1	8.11525
14.5475	-46.4205	0.0129949	-0.0125976	0.0133688	3	0.7627	2	17.9656
-69.7589	-24.2992	0.0119731	-0.0125879	-0.00805517	3	0.723349	1	27.9342
35.1684	35.0444	-0.0165397	0.000572406	-0.00854745	1	0.744408	2	29.7595
-71.8158	-43.4318	0.0134138	-0.016094	-0.00390349	3	0.74868	2	24.4254
23.1037	-8.52106	0.0144106	-0.0143551	-0.00101333	0	0.738224	1	15.3931
-72.765	-20.3711	0.00908123	-0.0105652	0.00671913	3	0.773484	2	37.8689
48.5005	55.2959	-0.0216536	0.00113743	-0.0246634	1	0.736976	1	11.0297
2.19505	-19.1314	0.0112593	-0.0129145	0.006607	0	0.764938	2	29.0718
-8.79597	-74.056	0.0197466	-0.0181462	-0.0111754	3	0.728819	1	6.7403
-2.8561	63.9659	-0.0175628	-0.0002802	0.0192928	1	0.775502	2	27.0446
18.9615	43.3937	-0.0255146	0.00168321	-0.024718	1	0.734126	1	3.12219
-58.4441	-28.6929	0.0102112	-0.0103923	-0.00675715	3	0.72363	1	34.5614
-7.13895	-21.7273	0.0157203	-0.0187949	0.007454	3	0.767091	2	12.448
-1.00637	-20.8625	0.00892111	-0.00899823	0.0111683	8	0.776791	2	29.8004
5.09686	40.3764	-0.021358	-0.000245685	0.020168	1	0.794096	2	18.3372
41.3789	69.2776	-0.0206595	5.67965e-06	0.00709366	1	0.747796	2	21.0134
-50.0443	-40.6338	0.0151176	-0.0173493	-0.00694715	3	0.735997	1	17.6289
-57.8316	-65.9476	0.0191501	-0.0136257	-0.0193616	0	0.704259	1	3.61741
-60.7908	-34.4274	0.013091	-0.0113814	-0.0142091	3	0.724522	1	20.6765
76.8171	-34.6266	0.0134505	0.0345444	-0.00661679	4	0.716017	1	20.4061
-57.2904	-28.0689	0.010563	-0.0126142	0.00158242	3	0.759273	2	34.4706
-59.845	-60.2791	0.0121186	-0.00773036	-0.0173994	0	0.715762	1	21.9228
70.6944	-27.0988	0.0205305	0.0559605	0.00274071	4	0.740791	1	2.12872
8.74187	34.0123	-0.0175107	3.98378e-05	0.00801159	1	0.762572	2	28.6679
54.7469	62.8074	-0.0141705	0.0011122	-0.0208202	1	0.720485	1	22.8884
16.7948	-89.7803	-0.015893	0.00377749	-0.0540224	0	0.76769	2	12.6664
-26.4465	62.8679	-0.0199555	0.00187791	-0.0348234	7	0.709765	1	14.2905
2.10625	53.3556	-0.0156875	-0.000688962	0.0259611	1	0.786413	2	25.5863
11.7976	59.4021	-0.0183215	-0.000388502	0.0135937	1	0.747952	2	24.5024
52.2429	-71.4492	0.0188076	0.0364197	0.000745821	4	0.748254	2	7.36917
-30.1739	11.0205	0.0102508	-0.0124396	0.00264372	0	0.751541	2	35.2613
3.18481	52.6248	-0.0145535	-0.000512051	0.0231776	1	0.799003	2	29.8142
-49.0503	-53.467	0.019242	-0.0187162	-0.0169832	3	0.707874	1	2.89602
8.54878	-30.0327	0.0187533	-0.0175813	0.0104908	0	0.771906	2	6.64282
21.9758	41.213	-0.0211996	-0.000378339	0.0194932	1	0.760513	2	17.4464
26.7949	88.5647	-0.0169492	-0.000493044	0.0224443	0	0.755259	2	25.8189
2.96252	75.5686	-0.0131376	9.20969e-05	-0.00926567	1	0.738056	1	34.1971
-43.824	-58.2026	0.0182491	-0.0225579	-4.40842e-05	3	0.750173	2	7.18527
35.7204	56.1371	-0.026888	-9.76805e-05	0.015525	1	0.77164	2	4.36172
-40.6189	-43.5785	0.0126919	-0.0153576	0.00692063	3	0.772208	2	24.1471
24.5792	63.3331	-0.0169906	0.000200143	-0.000697959	1	0.738362	1	29.1348
-70.81	-3.27693	0.0205886	-0.0237444	0.0136614	3	0.79637	2	6.17333
-35.0968	-12.2756	0.00933028	-0.0107736	0.00755878	3	0.777263	2	36.4936
-52.0294	-6.76269	0.0127829	-0.0148991	-0.00572808	3	0.738559	1	26.5781
42.1791	37.3496	-0.0269194	0.00144554	-0.0252492	1	0.737681	1	1.39381
-15.8474	-45.2129	0.0145924	-0.0129258	-0.00613971	3	0.750392	2	12.3514
9.05007	36.3744	-0.0316393	0.000766473	-0.00768835	1	0.771951	2	9.3693
-22.5137	-58.5023	0.00414172	-0.00631972	0.017289	3	0.805569	3	30.1516
21.6553	64.8919	-0.0200027	-8.07025e-05	0.00892941	1	0.738744	1	22.1271
2.31665	77.6238	-0.0180429	-0.000689415	0.0203776	1	0.76778	2	22.211
14.6075	21.1948	-0.0258939	-0.000422506	0.0308219	1	0.80715	3	3.70041
-22.708	54.8476	-0.0214886	-0.000192663	0.000282514	1	0.73212	1	15.433
-23.602	8.81106	0.0101633	-0.00953873	-0.00846758	0	0.717864	1	33.254
-35.0083	-36.7969	0.0100178	-0.00892007	-0.00988213	3	0.711346	1	32.631
-21.2984	-46.3088	0.0104385	-0.00887791	-0.0102295	3	0.722865	1	30.4562
-14.0338	43.9321	-0.0320346	-6.08286e-05	0.0160192	1	0.775865	2	9.1583
56.034	37.5889	-0.0304671	0.000390381	0.00409771	0	0.780119	2	4.36374
-22.5815	-0.876103	0.018785	-0.0204025	0.00858161	3	0.78393	2	3.64592
-4.14268	69.097	-0.0194939	-0.000372122	0.0101687	1	0.760973	2	20.8281
-19.6568	-21.018	0.0100116	-0.0109984	-0.00413601	3	0.727821	1	35.6137
19.0014	8.78642	-0.00397771	0.00200988	0.0203333	1	0.816966	3	32.0099
2.34134	53.1247	-0.0158982	-0.000434321	0.0245089	1	0.798023	2	27.4974
78.7915	-17.7499	0.0163521	0.0436146	0.000439191	4	0.734504	1	13.9893
14.8974	27.6994	-0.0285544	-0.000546112	0.0307205	1	0.801886	3	2.64403
71.9984	-39.0076	0.0155498	0.0365754	-0.00351894	4	0.727895	1	17.0671
11.0976	61.2529	-0.0214915	-0.000118848	0.015558	1	0.775838	2	17.3475
20.2464	-46.6461	0.0100444	-0.0100702	0.0110581	0	0.791851	2	25.6508
7.63795	75.2012	-0.021413	0.00107915	-0.0253922	1	0.684828	1	10.741
44.2848	-72.2125	0.0176495	0.0278184	-0.0104271	4	0.716706	1	6.39406
-78.7718	6.47739	0.0114974	-0.0115625	-0.00866605	0	0.731209	1	29.3388
-5.69968	2.19812	0.0113599	-0.0116528	0.00466958	0	0.763632	2	28.911
-31.805	9.86057	0.0108525	-0.0110728	-0.00641932	0	0.734262	1	31.3155
-31.9141	3.50697	0.00763548	-0.00879932	0.00619893	3	0.767596	2	41.0557
68.1236	-29.294	0.0155699	0.0417773	0.00376242	4	0.729867	1	17.6275
-56.5934	-17.0538	0.0111046	-0.0126218	-0.00422344	3	0.719027	1	31.9047
-4.8931	42.1029	-0.0172859	-0.00059784	0.0180486	1	0.780019	2	24.4846
-12.8496	-1.06641	0.0120504	-0.0129822	0.00477589	3	0.757495	2	26.335
7.10271	-33.8046	0.0135046	-0.0126941	0.0201507	3	0.805375	3	9.12179
-15.6612	-61.0501	0.017266	-0.0142661	-0.0100578	3	0.739931	1	2.47165
-11.9583	8.56835	0.0126458	-0.0127343	0.00458216	0	0.773737	2	20.1908
-59.1822	-16.2957	0.00982138	-0.0118593	0.00563621	3	0.769016	2	36.1252
52.86	20.304	-0.0214433	0.00131884	-0.0224789	11	0.739381	1	14.074
64.2835	-4.69767	0.00952777	0.00889396	0.0221598	4	0.790561	2	14.3789
72.3282	-17.9116	0.0143249	0.0369601	-0.00277256	4	0.719205	1	20.9777
5.64058	72.9786	-0.0207075	-0.000359281	0.017694	1	0.760002	2	18.8976
-11.7073	-35.5888	0.0111472	-0.0112396	-0.0067477	3	0.730267	1	29.8863
-49.6109	-42.675	0.0113848	-0.0133117	-0.00299734	3	0.732301	1	31.2874
-42.4363	56.9865	-0.0205117	0.00129146	-0.0269494	10	0.737814	1	13.2366
-24.1796	43.8309	-0.024204	-0.000103883	0.00284643	1	0.749051	2	9.9347
-56.3556	-52.8351	0.0180605	-0.0106171	-0.020396	3	0.710113	1	6.4288
38.2716	54.4228	-0.0193056	-1.7964e-05	0.0090352	1	0.756277	2	24.1598
-33.023	-4.05631	0.0100159	-0.00821993	-0.0120468	3	0.714406	1	30.985
-67.8509	0.46961	0.0135335	-0.0157913	0.0112571	3	0.784513	2	20.8064
-12.1906	-35.3669	0.011238	-0.0113694	-0.00658027	3	0.723479	1	28.0236
55.4723	25.0814	-0.0238329	0.000802822	-0.0127424	11	0.763829	2	10.7254
40.1935	64.0193	-0.0234738	0.000166209	0.00313639	1	0.743086	2	13.2535
-13.1268	-61.906	0.0158243	-0.0161104	-0.00858294	3	0.73971	1	9.90201
-17.9133	54.5516	-0.028044	0.00157215	-0.0310739	1	0.702197	1	5.05394
-31.4799	-45.0984	0.0103548	-0.0123267	0.00673665	3	0.779402	2	33.6209
-21.4058	-23.0728	0.0103283	-0.0118836	0.00476417	3	0.759884	2	34.1357
12.4503	47.743	-0.0207001	0.000916798	-0.0152568	1	0.751763	2	18.454
-33.7515	18.3343	-0.0143195	0.000309843	-0.00967748	0	0.722687	1	32.0627
35.0969	-33.5974	0.0168418	-0.0176198	0.00130173	0	0.774577	2	6.87501
-10.656	-26.5096	0.0199487	-0.0204957	0.0171955	3	0.798852	2	8.06624
35.2753	-15.5196	0.00860255	-0.00986774	-0.0070054	6	0.758991	2	21.1237
20.0024	66.6877	-0.0142946	-0.000240348	0.0176463	1	0.771686	2	34.9427
23.6588	-7.62662	0.0139975	-0.00746519	0.0119641	0	0.78304	2	12.9561
-6.43483	-29.4288	0.00917602	-0.0100132	0.0103176	3	0.782053	2	32.9914
-48.2424	-62.3282	0.0107685	0.00101656	-0.00477209	3	0.749934	2	32.3855
23.558	52.8283	-0.0166033	-9.87156e-05	0.00893508	1	0.765038	2	30.4289
-94.4725	-43.4189	-0.014266	0.00430408	-0.0676948	9	0.722735	1	15.2555
-36.0086	51.5109	-0.0242398	0.00187605	-0.0324974	10	0.695734	1	2.99221
-5.00922	69.3178	-0.0234672	1.62053e-05	0.00549075	1	0.743033	2	13.2188
61.7964	-34.2371	0.0194726	0.0513075	0.00221522	4	0.718188	1	5.24238
74.615	-23.8151	0.0204188	0.055136	0.000755061	4	0.71119	1	2.0845
-97.9316	-56.0236	-0.0185356	0.00594792	-0.0992302	9	0.722841	1	2.60008
58.0663	-69.3857	0.012377	0.0136305	-0.00988798	4	0.717838	1	24.2845
-36.6968	58.2564	-0.0263274	0.00114071	-0.0238004	10	0.702861	1	1.00012
-36.9909	65.681	-0.0177951	0.000537025	-0.013177	7	0.725287	1	18.9733
5.08704	-4.93713	0.0180269	-0.0106101	0.0209686	8	0.808623	3	5.26819
-16.9583	-16.4125	0.00833222	-0.0087866	0.00746233	3	0.786223	2	39.3333
52.0564	-41.4704	0.0160884	0.0391997	-0.000291572	4	0.762748	2	16.0615
11.884	-21.7296	0.010089	-0.00870834	0.00372388	0	0.769096	2	31.8731
2.12507	-50.4157	0.0135636	-0.0156593	0.00451929	3	0.758262	2	21.4512
3.84925	21.1837	-0.0131267	-0.00068667	0.022753	1	0.818106	3	31.1281
52.3604	-19.8528	0.0143447	0.0276315	0.0211852	4	0.807304	3	7.14609
43.4259	-16.8429	0.0170177	0.0173709	0.0209729	0	0.792247	2	2.50899
-67.5979	12.0352	0.00963843	-0.0114161	0.00389547	0	0.755916	2	36.8524
39.0398	63.6053	-0.0240521	0.000551523	-0.00721465	1	0.738314	1	10.7755
-72.4502	-8.00607	0.0220175	-0.0263108	0.00289441	3	0.769575	2	7.57414
-30.0519	-38.7813	0.0164024	-0.0190664	0.00870905	3	0.790015	2	11.0773
-76.7743	-31.8088	0.011906	-0.011186	-0.0116379	0	0.693984	1	26.3203
32.6709	53.2442	-0.0209258	5.23379e-05	0.00897032	1	0.748826	2	20.0543
-21.55	-68.729	0.0094919	-0.00832038	-0.00857747	3	0.722044	1	34.7834
-20.6865	14.4756	0.0129947	-0.0140998	0.00495941	0	0.768679	2	21.9759
-12.6381	56.6145	-0.0232741	-0.000656702	0.0140082	1	0.768156	2	10.2862
71.1867	-53.1023	0.0139675	0.026864	-0.00419438	4	0.724911	1	22.7827
-28.8151	69.6559	-0.0208316	0.00125993	-0.0260278	7	0.71069	1	12.4235
70.9847	-36.9723	0.0151623	0.0366025	0.000763862	4	0.738847	1	20.3004
-17.9105	55.5331	-0.0174617	0.000750124	-0.0151398	1	0.721634	1	24.928
-55.471	-59.6807	0.0103083	-0.010072	-0.00914354	0	0.717776	1	31.8009
4.89362	82.4903	-0.00872368	-0.000769547	-0.00580113	1	0.70826	1	34.639
19.5976	25.7705	-0.00835425	-0.00439434	0.0189512	1	0.774489	2	19.9082
38.8325	-7.11411	0.0134954	0.0116254	0.0063715	6	0.773792	2	17.7053
54.5174	-30.124	0.0157735	0.0291416	0.0186367	4	0.799805	3	9.65727
-4.06249	-17.8464	0.00773066	-0.00697643	0.0146295	8	0.790605	2	32.2975
10.9928	-41.7337	0.0116853	-0.0134345	0.00229145	3	0.740144	1	28.8438
1.27869	69.1114	-0.0183901	8.4756e-06	0.00387055	1	0.751856	2	25.8912
7.78622	81.4004	-0.0179799	-0.000122752	0.00919688	1	0.750006	2	27.0481
-2.26402	-55.751	0.0127052	-0.0114551	0.012218	3	0.778099	2	21.6675
-71.1125	-38.4384	0.0130668	-0.012631	-0.0117748	3	0.722567	1	22.6513
5.04462	15.8892	0.00029594	-0.00479558	0.0192022	1	0.788368	2	30.6847
-94.8579	-45.0006	-0.0123085	0.00550776	-0.068642	9	0.714611	1	12.6605
-26.8891	16.0309	0.010973	-0.0113898	0.00565266	0	0.768861	2	28.8632
-49.6781	-43.9332	0.017421	-0.0198775	-0.0092928	3	0.727438	1	8.76334
39.5708	81.7713	-0.017972	-0.000202279	0.0165524	0	0.7742	2	26.7313
14.3219	-44.72	0.0120857	-0.0132569	-0.00277702	3	0.740216	1	26.6072
-14.4874	58.8851	-0.0177865	6.59069e-05	-0.00110899	1	0.758703	2	25.0484
-70.727	-47.1258	0.013775	-0.0164128	-0.00355035	0	0.755432	2	23.1481
-21.7113	-47.7664	0.0127993	-0.0137018	-0.00647182	3	0.73743	1	24.8109
-15.9751	-71.9291	0.0103395	-0.0072588	-0.0124861	3	0.697969	1	28.6737
11.2466	31.7034	-0.0302276	-0.000347608	0.0286978	1	0.79162	2	6.02061
18.6209	32.4711	-0.023032	-0.000627192	0.0270388	1	0.783597	2	9.2709
-42.0747	-29.1377	0.0114405	-0.0138389	0.00152202	3	0.747222	2	31.3483
42.6027	-73.2579	0.0128919	0.0195964	-0.00680288	4	0.712377	1	23.4995
-15.6926	-38.7759	0.0109327	-0.0120472	0.0020971	3	0.762296	2	31.3252
6.61054	68.7402	-0.016956	-0.000607276	0.000862281	1	0.722129	1	25.0197
-9.55172	32.4308	-0.0137927	-0.000519004	0.0210366	1	0.791681	2	30.5943
-16.6678	-26.5684	0.0125934	-0.0143223	-0.00399711	3	0.738256	1	26.6306
9.49904	58.3948	-0.0175515	0.000509616	-0.0118478	1	0.762627	2	23.8907
56.4962	-64.0593	0.0182126	0.0398365	-0.00706683	4	0.715819	1	4.3777
64.0666	-36.1578	0.015505	0.0365792	0.0099574	4	0.759642	2	16.3535
5.28037	39.1496	-0.026403	-2.90082e-05	0.0150785	1	0.777292	2	6.84813
16.475	56.8761	-0.0173163	0.00076507	-0.0157881	1	0.708898	1	26.0704
21.9795	67.162	-0.0195075	-0.000300682	0.0188434	1	0.767528	2	22.082
63.1321	-7.94403	0.0162187	0.0417951	0.00592561	4	0.76628	2	12.6925
-16.4236	-42.1492	0.0137357	-0.0149276	0.00759612	3	0.780435	2	19.8332
10.4914	45.7559	-0.0205744	0.00111194	-0.0187023	1	0.756775	2	17.6052
-5.80218	-64.2605	0.0109769	-0.0119467	-0.000311114	0	0.754023	2	31.3546
64.7364	-27.4725	0.0181669	0.0414412	0.0126941	4	0.767711	2	5.18587
-6.76141	-27.9725	0.00998805	-0.00890022	0.018726	3	0.82828	3	20.9943
2.73109	-9.22214	0.0185993	-0.0177972	0.0204998	8	0.798055	2	6.10358
-9.78743	68.5067	-0.0279437	0.00101131	-0.0215339	1	0.703818	1	4.17538
15.5829	10.2313	-0.0181728	0.00106765	0.0364352	1	0.822589	3	3.63615
38.4359	-41.4473	0.013724	0.0211706	0.0256387	0	0.823334	3	2.93251
-40.8289	-10.9596	0.0123592	-0.0136085	-0.00356444	3	0.742376	1	27.9474
72.4309	-11.4285	0.0186671	0.0523463	-0.000926398	4	0.707504	1	6.90084
-24.6327	-32.6235	0.0208425	-0.0166973	-0.0133663	3	0.724766	1	7.31655
-59.2489	-45.5711	0.0101838	-0.00591193	-0.0145828	3	0.691658	1	28.6206
50.8587	-71.5335	0.0219224	0.043846	0.000369752	4	0.735871	1	6.79152
35.6125	-11.0551	0.011051	-0.0112152	-0.00241785	6	0.749407	2	17.5501
-47.2978	-24.3512	0.0117537	-0.0121937	-0.00852661	3	0.735152	1	28.0307
-19.5999	40.2164	-0.0303182	-0.000129801	0.013108	1	0.756752	2	4.27124
41.6574	73.5586	-0.0192202	0.000133443	0.00263877	0	0.731527	1	24.1074
42.1477	50.4315	-0.028361	6.2756e-05	0.0126477	1	0.750752	2	2.0361
-44.2901	-28.4525	0.0133836	-0.0140452	-0.0100172	3	0.721417	1	22.4397
33.3188	17.626	-0.017503	-0.0001163	0.0133217	0	0.77394	2	28.6898
5.17643	-57.7747	0.0126733	-0.0131119	0.00466576	3	0.757637	2	23.7024
-11.1065	-21.3802	0.0202017	-0.0239265	0.00979547	3	0.768203	2	3.40158
-69.3545	-50.9391	0.0180216	-0.0166529	-0.0205869	0	0.704335	1	3.38484
-68.6355	-21.2413	0.0121996	-0.0154135	0.00247926	3	0.730607	1	28.7724
81.0759	-23.5706	0.0165106	0.0449998	0.00174239	4	0.738509	1	14.237
36.1457	-10.2723	0.00981256	-0.00802994	0.0176462	6	0.780577	2	16.8272
72.3057	-3.99067	0.0196487	0.0509906	0.00889247	0	0.771668	2	2.19661
22.8834	-4.98149	0.0129015	-0.014312	-0.00184704	0	0.728378	1	24.0928
-66.9504	-14.6974	0.0104296	-0.0124572	0.00564717	3	0.775062	2	34.2957
17.6406	-28.7658	0.0109336	-0.00353048	-0.0181758	2	0.684961	1	18.9919
-29.2868	-51.8833	0.0102326	-0.0118881	-0.00209321	3	0.750158	2	35.743
45.7368	-63.9518	0.0203345	0.0338252	0.00268142	4	0.755577	2	1.96996
-26.6315	-38.7695	0.0201098	-0.0199887	-0.00802423	3	0.749398	2	2.86194
62.4834	-30.826	0.0181599	0.0389045	0.0184915	4	0.785722	2	3.16915
-55.7792	-41.6729	0.0108475	-0.00857713	-0.0128682	3	0.722323	1	27.3772
-17.3932	-21.9733	0.00969644	-0.0111361	0.00698233	3	0.762201	2	35.62
-42.453	-52.1766	0.0170212	-0.0129851	-0.0211972	3	0.696449	1	2.18737
-25.3257	67.4827	-0.0266734	0.00181047	-0.0319301	7	0.686113	1	3.47196
-17.9984	-46.6954	0.01166	-0.0126978	0.00931274	3	0.773222	2	27.9252
54.0368	14.8174	-0.0184813	0.000416737	-0.0035651	0	0.744307	2	24.8497
-30.7799	-7.19232	0.0110335	-0.011747	-0.00700207	3	0.720906	1	31.1857
-29.7223	7.01588	0.0145698	0.0062629	-0.0181787	0	0.701741	1	1.68266
-97.4516	-51.3358	-0.0170006	0.00538161	-0.0905906	9	0.732527	1	9.19023
-22.6218	46.3664	-0.0173443	-2.84046e-06	0.00547376	1	0.753788	2	28.8992
-27.6004	23.0973	-0.0116643	0.00248455	-0.0270638	0	0.716401	1	29.2448
-39.6632	70.6223	0.00734472	-0.00455268	-0.00748503	0	0.73536	1	34.0724
45.726	56.5074	-0.0210491	-0.000334734	0.0150869	1	0.764971	2	17.3256
-8.6435	-45.8322	0.0109578	-0.0121976	-0.00344033	3	0.728071	1	32.0372
-21.175	-36.1136	0.0212595	-0.0252406	-0.000685213	3	0.760475	2	6.75713
57.6452	-41.5007	0.0180333	0.0377007	0.0048104	4	0.745057	2	9.54709
29.7187	49.4367	-0.0148497	-0.000348643	0.0233324	1	0.793842	2	30.4182
-52.6416	-36.3098	0.0130669	-0.014586	-0.00748623	3	0.729851	1	24.829
4.01781	-53.536	0.0164185	-0.0157611	0.0175988	3	0.790935	2	2.58764
45.6949	17.3005	-0.0162807	0.00222547	-0.0366933	0	0.739042	1	22.1725
-50.7096	-3.51536	0.0223524	-0.0268739	0.00391061	3	0.745068	2	9.04459
-34.0771	-35.5535	0.0114609	-0.00981963	-0.00638358	3	0.742385	2	27.8028
-32.0044	63.5299	-0.0166005	0.000826284	-0.0173653	7	0.68943	1	25.6611
22.0169	38.7113	-0.0208543	-0.000227633	0.0106843	1	0.744296	2	18.692
-26.6027	61.4379	-0.015518	0.000562168	-0.00969795	1	0.74702	2	31.5451
28.0818	-20.8208	0.012166	-0.0126611	0.00103336	0	0.760191	2	9.86938
21.1416	49.7933	-0.0208162	8.42349e-05	0.00715232	1	0.758777	2	20.7676
51.2808	-21.1079	0.00802291	-0.00397059	0.00976343	4	0.782907	2	38.9515
10.209	82.0764	-0.0212135	3.0222e-06	0.00724597	1	0.756808	2	19.1383
-16.6216	-32.8239	0.0108772	-0.0103627	-0.00855245	3	0.738873	1	30.345
53.3469	-58.2826	0.0203674	0.0372544	-0.000931134	4	0.724279	1	2.53358
34.0331	58.8882	-0.0217697	-0.000247127	0.0191966	1	0.757498	2	17.5082
-29.6322	47.5274	-0.0288438	0.00074811	-0.013394	1	0.733686	1	3.95589
-3.42837	32.943	-0.0198093	-0.000237717	0.012096	1	0.758843	2	22.0915
-18.5452	-43.1883	0.0120325	-0.0139392	0.00160635	3	0.757846	2	28.4819
-31.9921	67.308	-0.0171589	0.000602182	-0.0140329	7	0.723959	1	24.8867
-3.26945	81.974	-0.0158251	0.000290882	-0.00893448	1	0.716826	1	28.9907
39.6051	40.4005	-0.0203121	0.000189632	0.00393677	1	0.755	2	21.8129
-24.73	27.1357	-0.0207801	0.000318708	3.4422e-05	0	0.768655	2	20.0546
6.50338	88.9745	-0.0135604	-0.000494725	-0.00495635	0	0.731245	1	31.2606
53.9496	-42.8373	0.0124329	0.0166425	0.0145436	4	0.791484	2	20.2825
-18.3818	39.1836	-0.0234542	-0.000408943	0.0208908	1	0.771511	2	11.5406
-52.6282	-24.4352	0.0124031	-0.0153762	0.000899291	3	0.744721	2	28.1732
29.0948	68.0279	-0.0228018	-6.78397e-05	0.0133791	1	0.748181	2	15.4953
-41.9079	-52.0454	0.0168609	-0.0156815	-0.0100149	3	0.723732	1	8.38523
74.6955	-30.6408	0.0153828	0.0424054	-0.000330428	4	0.743168	2	18.5605
-29.8903	47.9722	-0.0199417	0.000769342	-0.0146002	1	0.735439	1	19.9843
10.7492	64.2521	-0.0194201	-0.00021472	0.0141823	1	0.755871	2	22.5688
68.1689	-9.38357	0.0192913	0.0514313	0.00547065	4	0.758834	2	3.01082
-55.8093	-35.6666	0.0103494	-0.0072456	-0.014078	3	0.692013	1	28.9871
-10.3571	-47.3172	0.0100689	-0.00695207	-0.0124261	3	0.70725	1	27.1769
3.5897	-29.9663	0.0183738	-0.0199402	0.00920624	3	0.759416	2	2.95001
-36.1367	-19.1576	0.00895892	-0.0106438	0.00402772	3	0.759405	2	39.2803
47.1793	28.4564	-0.0203815	0.000826984	-0.0134848	1	0.76389	2	19.3096
61.462	-21.5001	0.0172214	0.0378476	0.0175438	4	0.778598	2	6.19791
35.9293	-26.288	0.0115619	-0.00824179	-0.0138827	0	0.726334	1	21.9458
59.7042	-30.2808	0.0159916	0.0395037	-0.00647702	4	0.701848	1	13.0842
-56.6678	-33.2159	0.0123552	-0.013502	-0.00662424	3	0.748814	2	27.269
-57.9875	4.83307	0.00898036	-0.00930651	0.0075366	3	0.765791	2	37.6439
12.8732	1.50249	-0.00123393	-0.00730604	0.0298154	0	0.800677	3	0.794958
-6.80683	-74.8868	0.016135	-0.0144501	-0.0096919	3	0.738369	1	7.27321
17.4049	60.4356	-0.0188805	0.000353414	-0.00412118	1	0.727363	1	23.9736
10.3882	19.6894	-0.0281531	-0.000609281	0.035158	1	0.808465	3	2.82068
-17.3309	64.656	-0.0313719	-0.00025219	0.0131236	1	0.745626	2	8.11621
26.7108	-22.574	0.0120537	-0.012185	-0.00663017	2	0.753121	2	13.2419
-11.6342	50.4827	-0.0177755	-4.60578e-05	0.00914604	1	0.758249	2	28.0391
7.33624	-33.3321	0.012348	-0.010307	0.0233485	3	0.822973	3	8.39147
67.3045	-13.3224	0.0170851	0.042693	0.00488946	4	0.759799	2	11.9168
-62.0286	1.87291	0.0111596	-0.0121377	0.0107981	3	0.778788	2	28.5
35.4756	36.3762	-0.0189834	0.00118402	-0.020407	1	0.736706	1	20.2609
-7.48477	37.1961	-0.0263825	0.000133769	0.00588126	1	0.751454	2	6.20324
-61.5575	-2.7472	0.0214608	-0.0249819	0.00840446	3	0.772728	2	7.24291
42.6797	46.0391	-0.0287346	0.000350799	0.000863194	1	0.74612	2	0.909266
-22.0398	-54.6932	0.0102462	-0.0108786	-0.00275839	3	0.74066	1	34.1958
-10.3615	46.3496	-0.019305	0.000619697	-0.00880471	1	0.75165	2	21.914
49.728	-67.9497	0.0149619	0.0263485	0.00199563	4	0.752996	2	20.4698
-26.7659	60.9069	-0.0134152	0.00230205	-0.0206081	1	0.734255	1	28.1557
1.60898	-3.52204	0.0193202	-0.0160609	0.0166642	8	0.816356	3	10.4574
0.582584	23.1781	-0.0190701	-0.000269864	0.0222878	1	0.792754	2	22.8247
58.2693	-46.8562	0.0129814	0.0212704	-0.00882129	4	0.713837	1	21.5311
31.0887	1.64472	0.00799992	0.00958358	0.0123806	0	0.769864	2	27.2359
-2.00716	36.3938	-0.019262	0.000115173	0.00365903	1	0.750862	2	23.9052
-45.2023	52.4417	-0.0206493	0.00117088	-0.0251887	10	0.706521	1	14.901
-0.581316	15.3792	-0.014259	-0.00251616	0.0277044	0	0.787607	2	3.1437
-41.2223	-0.330566	0.00832206	-0.00935079	0.00933109	3	0.784973	2	36.3045
-22.846	-40.1394	0.0111969	-0.0124905	0.00452642	3	0.755726	2	30.2041
70.2766	-26.1088	0.0166096	0.0448595	0.00528471	4	0.750115	2	13.9298
31.7319	-12.1668	0.00980534	-0.00940988	0.0206951	6	0.808596	3	16.0892
-39.3076	-14.2462	0.0136813	-0.0153257	-0.00824662	3	0.734345	1	21.4554
23.889	-28.3474	0.000757522	-0.00507938	0.0172434	2	0.792115	2	27.6705
-56.2614	-53.8502	0.0117131	-0.00756987	-0.0162776	0	0.680298	1	23.4826
-12.8273	-38.6591	0.0127182	-0.013612	0.00859228	3	0.770166	2	22.2348
19.7988	47.5369	-0.0178127	0.00106485	-0.0204258	1	0.742455	2	24.1427
-28.4072	-41.8292	0.0110924	-0.00946026	-0.00593643	3	0.716878	1	31.4783
69.6182	30.1984	-0.0203115	0.00150315	-0.0271082	5	0.741324	1	16.305
-6.14557	65.5348	-0.0271362	-0.000250285	0.0192187	1	0.769107	2	3.92036
7.79506	19.083	-0.0232526	-0.000660656	0.0309826	1	0.801606	3	8.23709
-28.9658	35.8055	-0.016624	0.000804242	-0.0148218	1	0.748303	2	27.7113
-72.8637	-29.715	0.020004	-0.0206188	-0.0067158	3	0.73293	1	2.14884
42.8438	-20.7311	0.011782	0.0130263	0.00791317	0	0.762587	2	26.1653
-68.6615	-50.6228	0.0156763	-0.0173592	-0.0103818	0	0.736377	1	14.7072
-15.5016	31.8601	-0.0285314	-0.000237898	0.0121374	1	0.770188	2	1.00099
65.5721	-40.3878	0.0187532	0.0489899	-0.000277048	4	0.70764	1	7.63102
-35.6766	-47.7638	0.0113412	-0.0130977	-0.00444272	3	0.725154	1	31.2126
-21.7549	-18.0381	0.012296	-0.0142199	-0.000505498	3	0.735354	1	27.7099
-28.9073	44.441	-0.023387	0.00166599	-0.0349697	1	0.711982	1	3.68837
-10.4392	-72.571	0.0081115	-0.00803289	-0.00463231	3	0.724588	1	41.3218
47.8039	58.3892	-0.020391	-0.000127343	0.0154118	1	0.778379	2	20.8931
35.7227	50.7087	-0.0232185	-0.000243826	0.0197456	1	0.78231	2	12.3902
2.11385	-46.3957	0.00872158	-0.00819164	0.0150892	3	0.784919	2	29.1644
-61.4353	-54.2602	0.0124754	-0.0129436	-0.0100744	0	0.731136	1	25.4781
18.3597	20.0462	-0.0239853	-0.000397114	0.0272448	1	0.790123	2	9.49987
16.0632	15.3453	-0.0247798	-0.000666777	0.0388562	1	0.826031	3	1.45031
69.5452	49.3957	-0.0252943	0.00185581	-0.0371593	0	0.715333	1	1.2457
11.2049	75.2172	-0.0234148	-0.000329619	0.0141404	1	0.764072	2	11.5913
-19.9416	62.1436	-0.0255345	-0.000332231	0.0109269	1	0.76355	2	4.71889
6.83707	-15.3001	0.00895083	-0.00757995	0.0140232	8	0.796799	2	29.3696
61.6296	54.6885	-0.0192388	0.00127384	-0.0255166	0	0.715656	1	19.5369
-68.0764	-50.3978	0.0112587	-0.0140148	0.00662685	0	0.773171	2	30.9566
55.8236	-63.6175	0.019254	0.0449517	-0.00221037	4	0.730199	1	5.75648
12.4496	48.0063	-0.0209428	0.00134216	-0.0235581	1	0.718847	1	12.5065
21.9008	88.7527	-0.0159536	-0.000439938	0.0195281	0	0.771879	2	29.411
47.3428	-42.8652	0.0187478	0.0456963	-0.00330894	0	0.703225	1	6.77814
-23.1539	58.9013	-0.0202174	0.00107273	-0.0217503	1	0.693545	1	16.5809
-3.68602	-0.474698	0.0162733	-0.0150623	-0.00625358	0	0.731527	1	8.82016
-2.32788	-31.7934	0.0100966	-0.0111771	0.00881015	3	0.775674	2	32.7357
27.1432	27.0157	-0.0180297	-0.000105641	0.0116189	1	0.768249	2	27.2489
-25.8274	-62.7487	0.01054	-0.0111429	-0.00537301	3	0.731011	1	34.0105
-27.8384	-9.03389	0.0117012	-0.012362	-0.0021395	3	0.736036	1	27.232
-55.0703	-59.6948	0.0116019	-0.012387	-0.00375091	0	0.72998	1	29.9506
-14.979	-16.6837	0.02002	-0.0214963	0.0143499	3	0.793762	2	7.52643
1.99959	13.6361	0.000425274	-0.00748937	0.0316199	0	0.815004	3	1.45374
4.77265	-29.2505	0.0138981	-0.0156564	0.00461419	3	0.761459	2	18.7055
21.1086	84.0276	-0.0152823	-0.00024019	0.0134421	1	0.772377	2	32.6322
-42.5653	-44.7121	0.015728	-0.0194078	-0.000489707	3	0.760045	2	16.0439
-9.75841	44.8158	-0.0212094	1.81522e-05	0.00510395	1	0.75288	2	18.7926
42.5082	29.2651	-0.0186777	0.00103585	-0.0151178	1	0.745581	2	22.7959
-24.2147	-43.4882	0.0110128	-0.0127945	-0.000209688	3	0.758123	2	32.6551
-19.6848	-28.8131	0.0085768	-0.0100998	0.00339333	3	0.779487	2	40.2487
-27.0583	-18.4153	0.0116136	-0.0124165	-0.0074894	3	0.708069	1	29.7574
4.6735	79.4087	-0.0215942	-0.000521239	0.00800289	1	0.755909	2	15.4164
-37.8145	-57.097	0.0113976	-0.0135613	0.0018367	3	0.741108	1	30.9829
-4.75306	48.4954	-0.0288881	-0.000244127	0.0196665	1	0.76619	2	1.23799
49.4778	-14.6104	0.0128773	0.00941622	0.0114546	0	0.795197	2	22.7972
-34.6184	61.0635	-0.0281438	0.000831975	-0.0154649	7	0.706785	1	2.5575
0.0843366	89.4437	-0.017533	0.000278931	-0.00624037	0	0.718654	1	25.6394
-31.8832	-24.1482	0.0113218	-0.0133867	-0.000565055	3	0.759509	2	31.5853
14.6134	57.7451	-0.0169988	0.00107309	-0.0182836	1	0.736517	1	26.5108
36.7305	83.9341	-0.0168749	0.0011067	-0.018775	0	0.732346	1	26.3629
-36.4557	-31.4931	0.0122801	-0.0151107	-0.00149628	3	0.742744	2	28.7177
-47.1112	-36.446	0.0143204	-0.0166545	-0.00689727	3	0.735965	1	20.8959
-56.6681	22.1666	0.00890255	-0.00919958	0.0085994	12	0.771015	2	36.6723
46.1087	43.2736	-0.0200046	0.00131619	-0.0260472	1	0.731463	1	17.7899
-77.3009	-8.79005	0.0128637	-0.0165516	0.0048754	3	0.770925	2	25.9983
47.3701	-72.9378	0.0148031	0.0253004	-0.0176908	4	0.655022	1	2.9075
-0.495158	50.082	-0.0177773	-0.000121456	0.0117698	1	0.767514	2	28.1757
58.1488	-60.6353	0.0146811	0.0212731	0.00219623	4	0.76959	2	20.7699
-32.7611	41.6701	-0.0251547	0.00143779	-0.028331	1	0.710567	1	2.81687
-51.3835	-25.37	0.0112325	-0.0116782	-0.00760936	3	0.716106	1	30.9772
-42.6584	61.7066	-0.0165736	0.00197244	-0.0241139	10	0.707883	1	19.8351
-12.1977	71.5478	-0.0178198	-0.000130463	0.013503	1	0.769455	2	27.8282
-27.9671	-5.70245	0.0105193	-0.00779616	-0.0117639	3	0.694771	1	29.9338
-29.3863	-51.0588	0.0119484	-0.011652	-0.000157757	3	0.737316	1	29.5894
-63.2502	-21.4712	0.0108003	-0.0134331	0.0025374	3	0.752332	2	33.5903
3.89261	7.21905	-0.00930883	-0.00329067	0.0255183	0	0.813308	3	17.2855
12.3688	63.6361	-0.0160624	4.31785e-05	0.0153244	1	0.774242	2	28.671
-13.675	-64.8718	0.009283	-0.00952377	-0.00223478	3	0.732955	1	36.5845
-72.8747	-40.6793	0.0156972	-0.0175766	-0.00247438	3	0.762292	2	14.6829
18.1499	35.9979	-0.0269748	0.000180835	0.00533014	1	0.765447	2	4.63951
-34.291	-53.8279	0.0133429	-0.0144119	-0.00907277	3	0.722376	1	23.0708
-14.133	-57.3224	0.00978325	-0.0100354	-0.00350343	3	0.749567	2	34.7988
-39.2048	57.8822	-0.0183773	0.000698708	-0.0142317	10	0.726324	1	23.3742
-81.6921	-9.59361	0.0145113	-0.0155878	-0.0099542	3	0.713429	1	18.608
21.9214	-23.6826	0.0148531	-0.00526674	-0.00513346	2	0.730809	1	10.2674
33.1663	25.9109	-0.0234931	8.13263e-05	-0.00497662	1	0.768601	2	9.25045
69.78	-23.3056	0.0158985	0.0356189	0.0106027	4	0.762253	2	14.9238
38.6689	36.8664	-0.0298888	0.000824142	-0.0151189	1	0.745064	2	6.55507
-7.99018	48.7403	-0.0188368	-0.000109973	0.00316457	1	0.748931	2	23.4013
36.3197	44.8137	-0.0202793	-5.12661e-05	0.0039125	1	0.769305	2	19.1644
-31.8239	-16.1304	0.0112296	-0.0111665	-0.0059759	3	0.732107	1	30.4119
-43.6538	-44.9746	0.00264631	-0.00742007	0.00864845	3	0.790209	2	32.463
-22.3001	-17.6491	0.00998505	-0.0119068	0.00441353	3	0.75835	2	35.7808
25.8742	42.1474	-0.021719	0.000176955	0.00520755	1	0.755852	2	18.2867
-37.0931	-69.6852	0.00985782	-0.00900114	-0.00800144	0	0.742828	2	33.333
12.6202	-53.1039	0.0142766	-0.0153806	0.000965804	3	0.750504	2	6.60437
23.7909	76.8225	-0.0168276	-0.000244133	0.0174603	1	0.776077	2	29.1247
15.2282	-37.5323	0.0131315	-0.0123369	-0.0127816	0	0.718878	1	21.6851
-47.5851	-73.9339	0.0091431	-0.00508024	-0.0239648	0	0.691762	1	6.26208
-49.1707	-1.33858	0.00996532	-0.0123023	0.00244927	3	0.738156	1	36.6199
-32.935	-30.0317	0.0110955	-0.0125323	-0.00155618	3	0.760659	2	32.4354
-43.8988	-6.05264	0.011122	-0.0124253	0.00600109	3	0.769364	2	30.4509
-26.2107	-28.2404	0.0097247	-0.0113452	-0.000665038	3	0.746349	2	36.9786
-14.0313	-5.42319	0.0103849	-0.0115891	-0.000113197	3	0.729704	1	33.3881
2.28546	4.22419	0.00324649	-0.00675182	0.0161199	0	0.772991	2	30.4713
-29.5012	53.8468	-0.0245514	0.00145578	-0.0289661	1	0.704223	1	4.25607
17.96	49.7041	-0.0180652	3.32549e-05	0.0042349	1	0.748439	2	27.0098
-99.6872	-54.2113	-0.0199627	0.00515628	-0.0834755	9	0.70396	1	2.45665
-70.6433	-33.2738	0.0159819	-0.0174863	-0.0111493	3	0.719345	1	13.7776
48.8208	21.0484	-0.0227867	0.00059686	-0.00664317	11	0.775868	2	14.5448
-53.0206	23.8256	0.0123546	-0.0124036	-0.00594715	0	0.723285	1	26.4624
50.969	48.1908	-0.0196866	0.00118935	-0.0220964	1	0.743943	2	19.1487
-58.8823	-26.8247	0.011076	-0.0136469	0.000987426	3	0.762883	2	32.8226
-62.1436	-47.0592	0.0126927	-0.0106639	-0.0168573	3	0.691779	1	18.8103
22.2066	56.9604	-0.016278	0.000482125	-0.0104909	1	0.704852	1	29.1904
76.3665	-6.1456	0.0152821	0.0361954	0.00268602	0	0.740259	1	17.3746
-53.1097	-0.848255	0.0161639	-0.0196428	0.00380884	3	0.763714	2	14.0884
-74.0978	-21.4202	0.0219243	-0.0244197	-0.0087906	3	0.723951	1	8.16452
43.7257	23.3984	-0.0175662	0.000652556	-0.0106197	1	0.74629	2	26.7527
6.34311	70.8717	-0.0180442	-2.54124e-05	0.000983479	1	0.740922	1	25.261
-43.9439	-4.09446	0.0124601	-0.0150077	0.00312468	3	0.758109	2	26.7299
59.8766	25.8473	-0.0191533	0.00113055	-0.0191839	5	0.710465	1	21.0559
28.4319	24.2065	-0.0172434	-0.000425659	0.0218863	1	0.788924	2	25.4824
-69.3124	-36.3242	0.0157624	-0.0193616	0.00718699	3	0.779538	2	14.5496
54.5218	48.1994	-0.0179829	0.0010819	-0.0187197	1	0.752452	2	24.639
5.3179	47.9198	-0.0134393	-0.000279906	0.0182414	1	0.780144	2	35.4773
51.4878	-31.4374	0.0152564	0.0274817	0.0157211	4	0.768779	2	11.7786
-19.7518	-44.2375	0.00791646	-0.007943	0.00673069	3	0.776701	2	41.7954
-52.1095	-6.67554	0.0100445	-0.0118227	0.0054813	3	0.770204	2	35.5903
45.1973	63.6818	-0.0226175	8.75355e-05	0.00562448	1	0.74737	2	15.5221
-29.4944	-24.4675	0.00968109	-0.0069669	-0.0116733	3	0.727133	1	32.5135
53.5479	-58.7293	0.013782	0.0068353	-0.00846046	4	0.715482	1	21.5346
17.8282	54.5411	-0.0193826	-0.000338673	0.0236812	1	0.778706	2	20.9595
-12.1027	31.9094	-0.0173005	-0.000315817	0.0161768	1	0.778147	2	27.4107
14.3817	52.5413	-0.0196039	0.000201035	0.00205691	1	0.76137	2	23.1161
20.5017	77.257	-0.0208492	-0.000514276	0.0131287	1	0.744705	2	17.5437
-17.2479	81.821	-0.0172464	0.000245962	-0.0122633	0	0.724403	1	22.2215
-28.9612	44.5408	-0.0187271	0.000426273	-0.0060162	1	0.748323	2	24.1994
28.2858	45.3788	-0.0187346	5.37384e-05	0.00426137	1	0.745603	2	25.6596
-65.736	-47.964	0.0217703	-0.0234887	-0.0123234	0	0.719622	1	7.95968
-13.4923	-77.5644	0.0109022	-0.012064	0.000803317	3	0.756649	2	31.5402
-39.5925	59.4635	0.00959491	-0.0124515	0.00520987	10	0.762548	2	27.2123
5.32618	28.1084	-0.0173757	-9.06014e-05	0.0125681	1	0.770793	2	29.1098
9.65735	58.7126	-0.016922	4.12775e-05	0.005859	1	0.767187	2	29.5674
-15.0556	-28.1331	0.0142578	-0.0150414	0.0101801	3	0.763105	2	16.4193
-31.6028	-58.7515	0.0155115	-0.018675	0.00572287	3	0.758353	2	11.8998
-4.71165	1.29283	0.00569312	-0.00686526	0.00964556	0	0.77976	2	40.4886
43.936	41.257	-0.0156582	0.000705228	-0.0143238	1	0.72442	1	30.5093
-38.7192	-50.8946	0.00949599	-0.00823024	-0.0101564	3	0.718879	1	34.3053
64.5605	-29.8607	0.0204418	0.055746	0.00226897	4	0.721941	1	2.088
11.7016	34.9338	-0.0198327	0.000206035	0.00326316	1	0.772222	2	23.0251
55.8856	-36.4163	0.0156472	0.0386697	0.00461511	4	0.760142	2	17.6751
-54.0964	-18.7856	0.012053	-0.0142463	-0.00262558	3	0.742382	2	28.9493
29.6001	44.2236	-0.0197863	0.000196248	0.00342364	1	0.761085	2	22.8823
-67.2239	-47.6365	0.0118148	-0.0146245	-0.000965684	0	0.753162	2	30.3952
-18.3514	7.89322	0.0116348	-0.0137268	-0.00109182	3	0.748708	2	30.1708
47.6603	-52.912	0.0150755	0.031339	-0.00131858	4	0.732747	1	20.0522
-1.0692	-20.8544	0.0148339	-0.0172053	0.00100454	8	0.761035	2	16.4846
-14.1704	-15.6197	0.0101458	-0.011869	0.00723317	3	0.78568	2	33.3697
59.963	-54.3996	0.0138403	0.0215024	0.0111107	4	0.782121	2	20.591
-0.913612	63.5787	-0.0301668	-0.000260652	0.0108888	1	0.737688	1	4.85766
61.5589	-62.9457	0.0140944	0.0147956	-0.00325547	4	0.743868	2	22.6305
-5.92143	-44.8911	0.0125124	-0.0141472	-0.000770406	3	0.744164	2	26.4307
-14.9558	-7.21634	0.0113457	-0.0122087	0.00434724	3	0.750813	2	29.3374
-58.1342	-28.2539	0.0102151	-0.0101632	-0.00748896	3	0.723943	1	33.9206
18.878	-33.0918	0.0119397	-0.00840578	-0.00443931	2	0.757141	2	18.8277
34.1712	56.6507	-0.0190175	0.00047078	-0.0100243	1	0.744085	2	21.9895
67.4526	-50.2567	0.0121374	0.00597185	-0.00780227	4	0.710352	1	26.3432
-30.5366	-27.9588	0.0134241	-0.0155676	-0.000825792	3	0.74993	2	23.0415
51.3183	19.0377	-0.0182594	4.29636e-05	0.00712436	11	0.779859	2	26.5161
32.6709	74.1757	-0.0160827	-2.72674e-05	-0.00414068	1	0.729125	1	28.64
-42.0788	53.8976	-0.017566	0.00199715	-0.0253653	10	0.703445	1	14.9704
-44.3786	57.8642	-0.0190288	0.00124864	-0.0243461	10	0.736633	1	20.2113
-48.1544	3.38916	0.0104333	-0.0126056	0.00404256	3	0.767703	2	34.4061
-55.0986	3.29898	0.0130948	-0.0166813	0.00408162	3	0.74896	2	25.1536
64.4325	-5.64687	0.0159104	0.0419677	0.00618871	4	0.766241	2	15.2893
-38.4502	70.9361	-0.00852742	-0.00253492	0.000120625	0	0.740863	1	30.6574
-27.5494	-41.1841	0.0132718	-0.0154727	-0.000449639	3	0.747972	2	24.4566
-32.1398	-25.7861	0.0125195	-0.0141685	-0.00468782	3	0.746696	2	26.5781
59.9052	25.846	-0.0200215	0.00100533	-0.0150666	5	0.759843	2	19.5557
86.3543	-26.1387	0.0156899	0.0410632	-0.00449765	0	0.74276	2	14.3009
-2.30819	23.7043	-0.0276478	-0.000450448	0.0315379	1	0.808721	3	0.770455
64.0972	33.738	-0.0201183	0.000467566	-0.00495573	5	0.757153	2	21.2424
-54.5937	-40.1726	0.010342	-0.00988081	-0.00872735	3	0.710695	1	32.0856
17.167	-89.1507	-0.0187234	0.00310304	-0.0592196	0	0.805256	3	9.28039
-13.2665	18.0163	-0.0285875	-9.28861e-05	0.0135152	0	0.762296	2	0.919513
73.1332	-10.8245	0.018789	0.0513684	-0.0080637	4	0.695339	1	2.16646
-64.8824	-16.83	0.0153692	-0.0172044	0.00809802	3	0.775654	2	15.4339
-19.2776	-58.8036	0.0179496	-0.0196736	0.00398259	3	0.754025	2	3.73252
37.7983	-8.32749	0.011737	-0.0109056	-0.00604952	6	0.744302	2	19.8533
-8.52945	44.1784	-0.0185457	0.000119463	0.00273466	1	0.740109	1	25.8486
1.93906	64.0323	-0.0215131	0.000261297	-0.00653494	1	0.726117	1	15.7872
-62.2296	-41.5403	0.0116127	-0.0126325	-0.00829052	3	0.726018	1	28.8433
13.3088	40.4787	-0.0317892	-0.000109938	0.016379	1	0.752357	2	8.28713
-39.4343	-54.3818	0.0156997	-0.0186915	-0.00113585	3	0.749325	2	15.6835
23.5259	48.3276	-0.0263208	-0.000262988	0.0233996	1	0.773489	2	5.53338
77.924	-35.8771	0.0147393	0.0394191	-0.00314927	4	0.721282	1	19.6844
0.21077	65.7335	-0.0200683	-0.000146482	0.00733917	1	0.74971	2	21.578
-9.71948	-10.9877	0.0137616	-0.0134146	-0.00157457	8	0.747356	2	17.688
29.9054	58.7079	-0.0208208	-0.000377457	0.0179693	1	0.756891	2	18.0663
-52.0968	-50.876	0.013245	-0.0084561	-0.017574	3	0.718855	1	17.8705
64.2499	-12.2034	0.0146489	0.0307203	0.0129339	4	0.765443	2	17.2989
-93.982	-48.2234	-0.0172343	0.00787367	-0.0534668	9	0.709556	1	5.81018
4.73437	31.0486	-0.0184674	-0.000141901	0.0129449	1	0.769747	2	25.9383
-17.7035	37.5819	-0.00967487	-0.00214076	-0.00200888	1	0.740087	1	32.0376
54.1941	-52.8972	0.0134644	0.0252991	-0.00545468	4	0.719836	1	22.8614
-49.8002	-36.8026	0.012744	-0.0147029	-0.00311839	3	0.749885	2	26.4781
-12.2549	-63.8168	0.0114466	-0.00892011	-0.0101223	3	0.702353	1	24.5715
-21.0566	-37.4082	0.013062	-0.0150436	0.00465313	3	0.780089	2	23.3488
-72.0564	-6.97894	0.019545	-0.0243807	0.00575143	3	0.769305	2	2.52013
23.5261	26.6355	-0.0162869	-0.000772671	0.0155826	1	0.772546	2	25.3316
51.5474	-43.5316	0.0143433	0.0304896	6.44147e-06	4	0.747554	2	22.4077
-26.3475	3.06153	0.0160977	-0.012466	0.00609779	0	0.76498	2	8.85379
-65.1603	-51.7331	0.0113031	-0.0110425	-0.0091137	0	0.731803	1	29.5973
-18.5751	34.4183	-0.0141554	-0.000698369	0.0211859	1	0.7884	2	28.9379
21.1467	49.8846	-0.021895	-9.53524e-05	0.0161186	1	0.77437	2	17.8656
-58.2455	-20.9878	0.00906621	-0.0105175	0.0061613	3	0.765424	2	38.2475
-51.9732	-18.1147	0.0130236	-0.0155651	0.0104839	3	0.794487	2	19.692
-43.151	58.2401	-0.013091	0.000746204	-0.0199528	10	0.717506	1	30.4962
-102.514	-49.1604	-0.0164308	0.00476384	-0.0813047	9	0.710294	1	11.7608
-78.2904	-5.01653	0.0214674	-0.02611	0.00226216	3	0.776356	2	5.60796
-60.4493	-9.8931	0.0211194	-0.0236627	0.0110458	3	0.778353	2	9.47884
0.839843	91.2522	-0.0192792	-5.75742e-05	0.00106527	0	0.737697	1	22.2167
27.4709	69.1854	-0.0298529	-0.00030519	0.0195596	1	0.758751	2	4.65145
24.0167	15.2437	-0.0188048	-0.000261904	0.00499376	1	0.774484	2	23.4933
-43.1736	12.8238	0.0123941	-0.013118	-0.00982611	0	0.727615	1	25.2292
-3.74187	85.7485	-0.0170514	-0.000233663	0.0175827	1	0.764477	2	28.8168
74.0315	28.2972	-0.0267817	0.0020998	-0.0372429	5	0.738674	1	5.54438
-74.5811	-31.4911	0.0208322	-0.025409	-0.000314769	3	0.772442	2	2.95715
54.2235	-61.6218	0.0126803	0.0129318	-0.00272818	4	0.751378	2	27.6956
33.0568	32.734	-0.0173593	-0.000348798	0.0233429	1	0.792391	2	24.4868
-2.77695	-67.2792	0.0215715	-0.025182	-0.00162264	0	0.751143	2	9.86016
-34.4212	44.2458	-0.0168913	0.000650963	-0.0120202	1	0.735551	1	27.958
11.008	-32.1142	0.0132221	-0.0137463	-0.00600058	0	0.721987	1	20.8144
7.15758	12.1154	0.00329464	-0.00611979	0.0211179	1	0.795381	2	23.1822
-20.8486	63.0549	-0.0153641	-0.000699772	-0.00125771	1	0.74615	2	27.2527
0.825004	39.274	-0.0217752	0.000561779	-0.00663505	1	0.752211	2	16.6012
14.0424	37.8722	-0.0187372	-0.000313327	0.0204839	1	0.78541	2	23.4568
-12.3863	-16.9035	0.0193339	-0.0209198	0.0144973	3	0.788478	2	4.44585
53.6919	-72.0916	0.0156673	0.0254188	-0.00139577	4	0.755194	2	18.0304
33.4557	29.5763	-0.0192034	-0.000417856	0.0217595	1	0.790746	2	21.1952
66.2382	-21.4217	0.0152454	0.0431736	-0.000725084	4	0.722015	1	18.6634
11.4353	-7.38281	0.0149552	-0.0120138	0.0240503	8	0.820228	3	1.62847
21.891	-19.8296	0.0111398	-0.0111329	0.000367319	2	0.783656	2	21.7795
20.7652	67.0544	-0.0194065	-0.000313158	0.0179993	1	0.762403	2	22.4786
-54.1765	-3.01851	0.0153199	-0.0188681	-0.000238292	3	0.741312	1	17.4782
-31.9725	75.5226	-0.00832568	0.000145941	-0.0327507	0	0.710516	1	29.1405
79.4263	-10.4966	0.0176642	0.0485803	-0.00214684	4	0.721312	1	9.0407
25.8371	-23.6566	0.0129886	-0.0121986	0.00822602	2	0.772762	2	11.6205
-6.82628	-34.521	0.0103585	-0.0113314	-0.00261553	3	0.746992	2	33.9108
-16.3999	60.4397	-0.025202	-1.08341e-05	-0.0100126	1	0.723738	1	2.29542
15.6026	32.6443	-0.0137117	-0.000569126	0.0195742	1	0.786949	2	31.0246
3.36195	57.5219	-0.0156613	-0.000308647	0.0159147	1	0.783762	2	31.2547
-33.969	-48.1421	0.0192636	-0.0214763	-0.0117268	3	0.71397	1	2.47643
69.7459	24.1541	-0.0228772	0.000164222	0.00736631	5	0.779598	2	13.9006
71.3525	-33.7365	0.0169095	0.0449243	-0.000919855	4	0.72759	1	13.0486
30.0153	63.6123	-0.0168781	0.000758625	-0.0189076	1	0.704661	1	23.6559
49.3581	58.0107	-0.0220565	0.00024196	0.00389074	1	0.758997	2	17.2052
-19.7195	-0.195633	0.0119393	-0.0134816	-0.0025287	3	0.748243	2	28.2611
22.3817	-22.6046	0.0103706	-0.009683	-0.0020181	2	0.757758	2	31.4115
-37.0418	-6.56363	0.0126105	-0.0131549	-0.00974112	3	0.735736	1	25.358
74.657	-48.0066	0.0164053	0.0382887	-9.91197e-05	4	0.715747	1	15.6001
51.0707	50.9721	-0.0181246	0.00124235	-0.0247035	1	0.733044	1	22.1135
2.20435	61.1801	-0.0167189	-0.000232728	0.0163822	1	0.768032	2	29.9377
-32.6377	-72.5785	0.0105623	-0.0109798	0.00173991	0	0.7486	2	33.0453
13.0298	81.0867	-0.0216378	-1.92367e-05	0.0051045	1	0.740443	1	17.3481
-39.3378	-41.3671	0.00838852	-0.00957804	0.00487954	3	0.759868	2	40.715
73.1803	-34.9298	0.020142	0.052961	0.00429366	4	0.749313	2	2.74422
48.6586	43.5925	-0.0191598	0.00106343	-0.0206167	1	0.717126	1	21.6009
19.6402	11.9032	-0.00464468	-0.00150224	0.0192359	1	0.806912	3	34.6896
0.831485	42.8632	-0.015859	0.00151816	-0.0260648	1	0.736083	1	27.2999
57.3839	-57.9004	0.0190558	0.0405243	0.0145892	4	0.780187	2	2.9474
-18.7645	28.4142	-0.0273222	-0.00036844	0.0264692	1	0.790752	2	2.09991
23.5276	-10.832	0.00753991	-0.00094544	-0.0160091	0	0.711584	1	24.7849
69.79	-13.4036	0.0177535	0.0501017	0.0037815	4	0.744342	2	10.2385
34.0457	-12.5002	0.0111044	-0.00989539	0.0190459	6	0.812814	3	12.7899
10.4952	15.4585	-0.0122424	-0.000951294	0.0242605	1	0.810607	3	30.0117
8.55337	83.2522	-0.019769	3.53937e-05	0.000957291	1	0.734921	1	21.3866
11.6823	-11.2169	0.0178105	0.0245166	0.0216815	8	0.791331	2	4.29998
-72.3835	-0.497854	0.0119844	-0.0123607	0.00841287	3	0.764178	2	27.835
-24.1886	-52.2943	0.0119844	-0.0133504	0.00331311	3	0.758135	2	27.8608
-51.1491	-49.094	0.0193317	-0.0183205	-0.0128824	3	0.716288	1	2.1704
-36.9453	17.6276	0.0137977	-0.0114103	-0.0179854	0	0.68742	1	14.9328
-27.4323	-31.0708	0.0169337	-0.01908	-0.00564274	3	0.743929	2	9.43271
-14.748	-28.1977	0.00764187	-0.00634266	0.00884477	3	0.780839	2	40.5917
48.3225	22.9977	-0.0219808	0.000345714	0.000399345	11	0.778597	2	16.0108
10.3819	-24.1189	0.0103221	-0.0111133	0.000872855	0	0.748028	2	32.1238
-47.115	-36.5038	0.0096102	-0.0115705	0.00131758	3	0.748698	2	37.7427
38.791	18.2816	-0.0191989	0.000278817	0.00140228	0	0.781934	2	23.6818
-4.21379	83.6776	-0.0148979	0.000524053	-0.0167661	1	0.703574	1	28.3862
2.51176	19.2309	0.00317434	0.00471001	0.0154803	1	0.774496	2	33.3835
24.2241	76.9935	-0.00605769	-0.00329049	0.0208936	1	0.776301	2	26.8714
51.5963	44.6335	-0.0235942	0.00098144	-0.0164413	1	0.741618	1	10.8091
-75.6067	-24.1712	0.0128823	-0.0160567	0.000346732	3	0.739794	1	26.2313
17.4588	23.9967	-0.0251574	-0.00066129	0.0354785	1	0.807556	3	3.4473
52.9646	-73.9259	0.0123441	0.00356931	0.0100893	4	0.779978	2	25.1033
23.8469	-5.61944	0.0109261	-0.00833817	0.00519967	0	0.75558	2	29.2159
84.2637	-29.8191	0.017271	0.0429627	0.00925965	0	0.75825	2	9.55033
-15.4312	51.1843	-0.00538172	-0.00576328	0.00895953	1	0.775055	2	24.9425
64.9313	-14.6911	0.0217842	0.0564893	0.00492153	4	0.758897	2	7.29625
-61.8743	-15.2061	0.0186254	-0.0238818	0.00610945	3	0.777864	2	3.01673
-92.6626	-48.7583	-0.0120779	0.00691007	-0.0706058	9	0.68752	1	14.5897
38.177	66.5935	-0.025991	4.8145e-05	0.00871423	1	0.752273	2	6.81648
-15.1852	41.9603	-0.0168155	-0.000108002	0.0118407	1	0.75659	2	29.8855
46.6509	39.4874	-0.0209425	-0.000214848	0.0203408	1	0.768298	2	19.2791
51.7393	-70.3349	0.0165061	0.0296409	-0.00132987	4	0.740712	1	14.6618
-13.3639	0.789471	0.0106253	-0.0124094	0.00691202	0	0.766579	2	32.1369
27.8122	51.9054	-0.0214906	-9.51684e-05	0.0139478	1	0.763603	2	18.7887
65.8726	-18.7441	0.0154884	0.0429571	-0.00275202	4	0.711922	1	16.5764
54.6317	-32.8424	0.0104038	0.0169659	0.0191744	4	0.790667	2	20.0742
5.04601	-48.1955	0.0117031	-0.0127145	0.00469933	3	0.747156	2	27.7347
-50.8245	-30.6044	0.0105824	-0.0123683	-0.00214379	3	0.733642	1	34.3733
-60.0757	-16.0555	0.0095557	-0.0112853	0.00744273	3	0.789246	2	35.66
-10.0998	-72.0495	0.0133039	-0.0140787	-0.00266286	3	0.71791	1	20.4406
-64.1791	-9.92972	0.0113581	-0.0140913	0.00706711	3	0.794119	2	30.5914
-50.5048	-52.8028	0.012081	-0.0108538	-0.0136391	3	0.6919	1	24.4662
-52.472	21.769	0.0115013	-0.0108279	-0.00745863	0	0.735542	1	26.5314
-37.6131	63.8929	-0.0220281	0.000169113	0.00128609	10	0.758284	2	16.6308
2.42652	57.5587	-0.0293855	-0.000211027	0.0219895	1	0.767643	2	2.14282
24.482	59.3137	-0.0302481	0.000263636	0.00359972	1	0.748683	2	4.25291
-1.89163	-22.5921	0.0180576	-0.0198638	0.0119512	8	0.772813	2	1.8333
34.966	59.2204	-0.0184754	0.000974432	-0.0169284	1	0.737785	1	23.5539
-38.9385	-40.0929	0.0214439	-0.0219668	0.0111509	3	0.778371	2	9.2372
24.7514	67.2736	-0.0153007	-0.000233798	0.0220639	1	0.78861	2	30.3864
-2.16923	73.8028	-0.0192779	-0.000135192	0.010442	1	0.748856	2	24.0698
-17.7955	-4.34644	0.00984306	-0.00997163	-0.00743835	3	0.715262	1	34.7337
14.1129	17.3466	-0.0275542	-0.000490529	0.0368238	1	0.829476	3	3.83808
-57.1248	-26.4252	0.011839	-0.0144633	-0.00179325	3	0.754453	2	30.3334
49.4192	-5.56045	0.0127379	0.0360904	-0.00625562	0	0.729328	1	20.3618
-64.0676	-41.5391	0.0128885	-0.0145433	-0.00717821	3	0.739298	1	25.8348
-58.4277	-10.5406	0.0215492	-0.0252553	-0.00390746	3	0.755328	2	5.68881
46.731	27.797	-0.0185137	0.00091592	-0.0143741	1	0.750677	2	23.6451
5.97041	58.9777	-0.0171066	-0.000344575	0.0158983	1	0.769161	2	27.8272
41.5616	54.5423	-0.0259866	-0.000295506	0.0259027	1	0.791036	2	6.0228
50.1469	70.3427	-0.0191258	0.000886524	-0.0160317	1	0.732593	1	22.2297
-11.6482	78.3742	-0.0276665	0.000647086	-0.015883	0	0.712976	1	3.25016
-36.1853	47.2583	-0.0167631	0.000464382	-0.0100005	0	0.730704	1	27.821
-3.33106	-7.63169	0.0107286	-0.0108027	0.0084099	8	0.7638	2	30.7089
-18.1496	9.3119	0.00799847	-0.00781101	0.00799203	3	0.803343	3	40.4822
-18.816	49.3945	-0.0179602	-0.000145438	0.0105798	1	0.766717	2	27.3923
-7.9335	-36.2094	0.0124222	-0.01208	0.0116458	3	0.766267	2	14.7626
-54.3566	-14.0772	0.0107043	-0.0115193	-0.00355678	3	0.738809	1	32.7426
-60.0019	-53.8608	0.0152691	-0.00899758	-0.020846	0	0.710818	1	8.39342
-61.0008	-3.84217	0.0161302	-0.0200401	0.00587006	3	0.778206	2	13.7303
20.813	83.3108	-0.0264331	0.0010417	-0.0177572	1	0.730455	1	3.47002
-65.5436	-18.0148	0.0122661	-0.0150951	-0.000406302	3	0.742191	1	28.6666
-99.9609	-55.6144	-0.0180174	0.00527005	-0.0897679	9	0.714018	1	2.25431
-29.1561	-75.9966	0.0182202	-0.0189388	-0.00340089	0	0.744519	2	5.71532
-35.5583	0.213518	0.0143289	-0.0138307	-0.0145383	3	0.700392	1	16.0286
22.4698	-29.6292	0.0124166	-0.00848332	-0.0110282	2	0.739399	1	12.726
-45.3587	48.7827	-0.0241026	0.0014494	-0.0307474	0	0.710092	1	3.54516
-18.9172	4.53993	0.0122014	-0.013728	-0.00543171	3	0.741217	1	27.4688
-40.2204	-58.3815	0.0111145	-0.0131584	0.00627265	3	0.770054	2	30.6499
-39.0485	2.85082	0.0108734	-0.0111718	-0.00650407	3	0.715669	1	31.9628
-47.1908	-33.2944	0.0113144	-0.0115922	-0.00873128	3	0.707392	1	30.0828
-18.8845	37.3104	-0.026094	-0.000469174	0.0132233	1	0.743919	2	3.83078
40.3811	57.1876	-0.0233803	-0.000307501	0.025371	1	0.78624	2	12.0466
-20.527	-4.974	0.00904437	-0.00981891	0.00738514	3	0.761929	2	37.4389
-8.32717	31.4441	-0.0130582	-0.00116269	0.0238834	1	0.786626	2	22.9759
-12.4245	-25.1988	0.00883325	-0.0101427	0.00676033	3	0.766707	2	38.0615
15.4894	48.6002	-0.0236003	0.000201178	-0.00296201	1	0.733344	1	11.3827
39.9033	82.261	-0.0199769	0.000980312	-0.0209867	0	0.71376	1	18.2892
28.0499	54.0838	-0.017259	0.00163752	-0.02846	1	0.717914	1	23.3721
-45.8064	-30.9633	0.0112565	-0.0124182	-0.00520053	3	0.735443	1	31.0982
15.8356	12.0986	-0.025028	-0.000749016	0.0371279	1	0.819161	3	2.58837
30.4175	1.09671	0.00079117	0.00540424	0.0176203	0	0.770194	2	29.8832
-46.1344	-27.175	0.0139771	-0.0159059	-0.00704388	3	0.731531	1	21.8883
-42.9711	-28.4262	0.0119626	-0.0137142	0.000135771	3	0.751077	2	29.4148
-42.6688	0.315475	0.00987007	-0.0115569	0.00619638	3	0.770083	2	35.2875
-39.9591	-21.3912	0.0123948	-0.0153296	0.00811683	3	0.782989	2	26.5484
50.8174	64.5695	-0.0197191	0.000332041	-0.000163483	1	0.735273	1	22.0589
8.07792	-55.1341	0.00938777	-0.00818941	0.0104714	3	0.779072	2	33.5842
-5.52199	-51.9944	0.00948135	-0.0084545	-0.00990266	3	0.729927	1	26.7005
6.63876	-8.38158	0.0163305	-0.0162236	0.0154299	8	0.788119	2	3.47369
-10.849	-31.4792	0.00899548	-0.00711999	0.00903881	3	0.773145	2	36.0407
-25.1512	-24.5559	0.0126904	-0.014672	-0.00263666	3	0.745558	2	26.0794
13.7374	85.7104	-0.0225092	0.000159927	-0.000385071	1	0.713554	1	15.0731
69.4764	29.1046	-0.023262	0.00170507	-0.0305711	5	0.759706	2	8.81033
-72.5278	4.44627	0.0098792	-0.0111846	0.00782385	3	0.772857	2	34.3118
-12.8861	-64.8776	0.0103998	-0.0103428	-0.00579283	3	0.719529	1	32.2024
6.28064	-22.5163	0.00927875	-0.00533477	0.0128987	0	0.775033	2	30.9378
-11.4595	-59.659	0.0117175	-0.0133852	0.0041647	3	0.768877	2	27.9204
12.8102	71.4024	-0.0177287	0.000793331	-0.0241487	1	0.749178	2	17.8988
1.30412	41.0369	-0.0167156	-0.00022189	0.0174597	1	0.787777	2	29.3524
43.1936	56.6348	-0.020608	-0.000381561	0.0263571	1	0.797299	2	17.5607
-41.6344	-32.9089	0.0220093	-0.0226761	-0.00812925	3	0.739717	1	9.60556
20.7278	-33.9296	0.0140025	-0.00943186	-0.00645156	2	0.753671	2	3.4914
11.3055	15.6438	-0.0224034	-0.000564086	0.0356003	1	0.82654	3	7.47
18.9487	22.4086	-0.0148288	-0.000477897	0.0227314	1	0.802354	3	28.3519
57.7055	-18.6391	0.0100066	0.0147349	0.0182561	4	0.809009	3	22.7334
-46.7005	-21.4044	0.0102046	-0.01055	-0.00706755	3	0.728861	1	34.6039
9.62781	41.3422	-0.0166794	-9.81623e-05	0.0115401	1	0.758991	2	30.7886
-16.2612	-40.4563	0.010618	-0.0102781	0.00778188	3	0.786541	2	30.3178
16.0569	76.7443	-0.0188798	-0.000357922	0.00626639	1	0.750076	2	22.1771
73.8529	-42.19	0.014059	0.0315645	-0.00922626	4	0.670104	1	16.9655
10.9782	-51.7713	0.0143442	-0.0129243	0.0039492	3	0.765778	2	7.48308
44.2777	-72.1716	0.0143485	0.0100383	-0.0044159	4	0.756972	2	19.2922
-9.19784	47.6056	-0.0184029	-0.000324919	0.000267805	1	0.749797	2	22.8222
-16.0921	45.0806	-0.0245895	-7.19078e-06	0.0104082	1	0.758716	2	10.885
-12.6271	-45.6944	0.01323	-0.014186	0.00966572	3	0.768347	2	20.2997
-9.13646	62.0179	-0.0202818	-1.4091e-05	0.00484583	1	0.747569	2	21.2943
-3.16673	22.1485	-0.0123324	-0.000571349	0.02175	1	0.797315	2	33.8127
69.1118	48.3197	-0.015619	0.00189883	-0.033433	0	0.734002	1	24.9252
-70.4085	-37.4478	0.0129863	-0.0157805	-0.00389115	3	0.736195	1	26.1605
32.8278	48.795	-0.0286661	0.000256678	0.00724409	1	0.761157	2	0.863398
1.98075	5.91921	-0.000461396	-0.00607417	0.0186448	0	0.797981	2	25.9836
2.71409	-31.5149	0.0117356	-0.013373	0.00538995	3	0.753343	2	28.2486
-49.1332	-55.1296	0.0200186	-0.0145881	-0.0112369	3	0.725578	1	3.14807
-41.4324	52.0136	0.0105529	-0.00682505	-0.015804	10	0.699901	1	26.2327
51.3202	-36.8146	0.015249	0.0288987	0.0159608	4	0.765138	2	13.4233
-46.3508	19.7401	0.0124314	-0.0138864	-0.0025224	0	0.745735	2	24.6936
19.164	71.4105	-0.0180746	-0.000255812	0.0137014	1	0.748435	2	25.9631
6.29806	59.151	-0.0158698	-0.000337732	0.0214429	1	0.766959	2	29.4893
-9.26556	51.087	-0.0161674	0.000249465	-0.00180288	1	0.742666	2	31.5746
7.79448	39.1264	-0.0174535	0.000162156	0.0218667	1	0.783522	2	23.8972
48.3106	-71.1689	0.0196553	0.0403256	-0.00688963	4	0.720451	1	2.14784
-55.2924	-41.1722	0.0137832	-0.00960499	-0.015977	3	0.698423	1	17.3393
-17.4705	-62.2868	0.00929383	-0.0100163	0.00615147	3	0.771567	2	36.3599
3.80627	-40.1868	0.0121561	-0.0130303	0.00167836	3	0.75628	2	23.8474
-39.1866	-6.04835	0.0112956	-0.0131157	-0.00307542	3	0.72778	1	31.3727
71.7705	-43.2054	0.0149218	0.0406067	-0.00437049	4	0.709475	1	18.3945
-7.06823	64.3944	-0.0169347	0.000161725	-0.00157497	1	0.729607	1	28.5908
71.675	26.9368	-0.0253949	0.00171876	-0.0369031	5	0.751426	2	1.1233
-0.748842	55.029	-0.0192006	-0.000300972	0.00691988	1	0.746757	2	22.5486
-17.3982	-56.5132	0.0196326	-0.0179132	-0.00291611	3	0.750062	2	2.20302
65.0687	-25.0686	0.0165954	0.0453628	0.00420826	4	0.732081	1	14.4369
1.07315	37.8162	-0.0201382	0.00044468	-0.00832763	1	0.734767	1	20.0829
12.4389	30.8183	-0.0301122	-6.81003e-05	0.0260189	1	0.791215	2	6.07061
55.0989	-33.2008	0.0174218	0.0366871	0.0179819	4	0.772002	2	5.86864
-58.1833	-52.9548	0.010921	-0.00870953	-0.0136524	0	0.701043	1	27.7838
29.1416	57.0885	-0.021259	0.000116374	0.00607168	1	0.76856	2	18.9558
-56.5639	17.6519	0.0101137	-0.0103827	0.00708062	12	0.762047	2	33.5801
10.1778	1.23382	0.00407893	-0.00445413	0.0106636	0	0.791811	2	41.5376
-31.1087	48.5047	-0.0238982	0.00186145	-0.0341305	1	0.719427	1	5.28098
-21.2713	16.0883	0.0107568	-0.00861076	-0.011396	0	0.699507	1	27.9724
22.585	-25.8712	0.0116931	-0.0112367	0.00247089	2	0.759322	2	23.6975
-42.389	-14.1262	0.0108816	-0.0134749	0.00534177	3	0.769446	2	32.2557
1.07956	-57.9669	0.0089533	-0.010328	0.00694282	3	0.771385	2	36.6606
2.10163	46.3453	-0.0170147	-0.000610949	0.0246232	1	0.795141	2	22.2507
16.2275	30.0295	-0.0173862	-0.000534975	0.0258165	1	0.79583	2	22.9961
4.3195	11.211	-0.00848815	-0.00447372	0.0316934	0	0.810331	3	5.97094
-45.859	-69.8454	0.0141592	-0.00992148	-0.0148576	3	0.712625	1	14.8434
-19.1802	-67.7806	0.0105659	-0.0110329	-0.002953	3	0.737332	1	31.1637
-32.5863	-21.6516	0.0109396	-0.010747	-0.00611072	3	0.734144	1	30.563
67.3094	-31.7312	0.0157895	0.0388778	0.00951346	4	0.768991	2	14.0157
-96.8169	-56.2354	-0.0172949	0.00572793	-0.0956294	9	0.74937	2	7.0592
-6.73259	-56.8555	0.0167767	-0.012943	0.0194048	3	0.789594	2	1.93425
-13.0584	41.7645	-0.0259106	-0.000195046	0.0185617	1	0.774576	2	6.51213
22.2045	56.9517	-0.0135063	0.000666741	-0.0159327	1	0.698948	1	32.8769
2.87233	6.52146	0.00284968	-0.00478449	0.0138951	0	0.787152	2	35.6556
68.6714	-18.2858	0.0161664	0.0462904	-0.00202308	4	0.737323	1	12.9916
42.6183	56.3359	-0.0162051	-0.000265875	0.0219927	1	0.789476	2	28.7343
-26.4541	-1.28126	0.0107146	-0.0124623	0.0044985	3	0.76113	2	32.9132
-33.9527	25.8188	0.0129453	-0.012965	0.00743844	0	0.759608	2	20.2468
47.3145	-42.8432	0.0150898	0.035672	-0.00280957	0	0.720442	1	19.2193
49.2413	-47.7091	0.0132186	0.0129594	0.00326604	4	0.764709	2	24.8153
3.62407	24.0258	-0.0279755	-0.000359646	0.0336738	1	0.796473	2	4.16872
19.0348	54.2171	-0.020876	0.00025125	0.00128142	1	0.749275	2	19.9592
49.1938	-4.68779	0.0135993	0.0389299	-0.00558904	0	0.733579	1	15.4347
-34.5523	-36.6946	0.0117513	-0.0117855	-0.00948262	3	0.701338	1	28.2238
-13.6418	-59.3322	0.0107625	-0.0127064	-0.000136977	3	0.746858	2	25.9368
-26.8585	-11.2969	0.0149093	-0.016225	-0.00996405	3	0.735934	1	16.3665
-58.0601	-34.0488	0.0130552	-0.0116464	-0.0168485	3	0.703836	1	14.7144
0.45913	-46.4332	0.0111034	-0.00999448	0.0144765	3	0.787205	2	23.2123
22.214	86.8547	-0.0184166	0.000636184	-0.0108978	0	0.721675	1	23.606
11.2808	8.34701	-0.0056686	-0.00292999	0.0342273	1	0.836514	3	0.516474
11.3099	21.9843	-0.0216652	-0.000657315	0.0333632	1	0.812073	3	10.9951
-32.4844	4.61987	0.0119497	-0.0137475	-0.00420641	3	0.751955	2	28.8839
-19.9101	-51.2044	0.0151459	-0.0116973	-0.00966731	3	0.731761	1	9.89903
-2.28705	-15.1761	0.0140877	-0.0157994	-0.00439981	8	0.747441	2	19.78
40.0862	13.1966	0.00512252	-0.00774759	-0.00707261	0	0.747092	2	31.3643
-72.3316	-39.1291	0.0116945	-0.0106574	-0.00912335	3	0.719712	1	28.7259
68.9302	-14.0367	0.0169404	0.0471497	0.00251837	4	0.740206	1	12.7637
18.8254	14.7203	-0.0198016	-0.000419413	0.0335659	1	0.818872	3	13.7325
-59.7525	10.9677	0.00958833	-0.010187	0.00772192	12	0.779093	2	35.8024
-44.8974	21.293	0.0078954	-0.00274794	-0.0236116	0	0.71783	1	2.66959
-4.13564	-16.2047	0.0102522	-0.0116309	0.00665336	8	0.760451	2	33.2229
-8.69054	37.7337	-0.0273567	-0.000105484	0.0142924	1	0.769779	2	3.44737
-22.4516	3.14344	0.0132863	-0.0141278	-0.00597686	3	0.749303	2	21.3411
61.6169	43.2754	-0.0205439	0.0011556	-0.0226272	0	0.77781	2	16.3797
-12.8738	-44.7737	0.0102816	-0.0115749	0.003366	3	0.752571	2	33.8833
0.320916	-36.4481	0.0108062	-0.0116827	0.0105827	3	0.777741	2	28.5533
51.5433	-73.0938	0.0107495	0.00331227	0.0119102	4	0.790894	2	27.3809
71.2596	-39.9056	0.0132606	0.0273845	0.0120955	4	0.755275	2	19.744
-50.182	-29.2199	0.017157	-0.0203239	-0.00477627	3	0.744744	2	10.4253
6.09574	49.0193	-0.0166126	-0.000151073	0.00487631	1	0.74667	2	29.7088
25.0787	70.9219	-0.0263199	-0.000125105	0.0173317	1	0.786173	2	6.14168
81.352	-27.2202	0.0214119	0.0581057	0.00521313	4	0.735028	1	4.5254
-12.039	63.8224	-0.029961	0.000157433	-0.0043186	1	0.730406	1	6.69297
-9.10104	-76.3559	0.0142274	-0.00407167	-0.0192838	3	0.694817	1	4.59992
-11.9817	-41.469	0.00881377	-0.00769388	0.00923297	3	0.799972	3	36.6829
-19.2064	-46.6187	0.0156028	-0.0154573	-0.00313031	3	0.747379	2	13.9801
-29.724	-66.5214	0.0149175	-0.0130724	-0.0115652	3	0.735916	1	15.5487
48.1817	62.2259	-0.019926	-9.44825e-05	0.0151852	1	0.769842	2	22.1685
-30.7634	-54.6221	0.00460123	-0.00658241	0.0150299	3	0.788636	2	33.3937
47.5008	-69.5276	0.0150452	0.0355964	-0.0013093	4	0.743765	2	19.3659
-51.9458	-45.6416	0.0112904	-0.011088	-0.00769159	3	0.716048	1	30.1281
69.7165	-32.6206	0.015435	0.0412115	0.00344833	4	0.752202	2	17.5094
63.7224	-36.1603	0.0166358	0.0429851	0.00295807	4	0.739418	1	14.6228
-44.9612	21.1712	0.0116113	-0.00606113	-0.0156734	0	0.703131	1	22.5948
74.1451	27.2053	-0.0241059	0.00201398	-0.0402661	5	0.757101	2	2.88503
60.6452	-14.8836	0.0157536	0.0321465	0.0161179	4	0.776576	2	10.8636
57.4432	-39.0746	0.017785	0.0422859	0.0123248	4	0.771474	2	7.76041
4.60341	47.148	-0.0267739	-0.000438658	0.0286903	1	0.79686	2	2.40841
-63.8907	-14.1451	0.01294	-0.0164449	0.0027935	3	0.763454	2	26.2425
58.7334	32.8428	-0.0193856	-0.000252933	0.0219629	5	0.788665	2	22.0179
5.18802	-51.2093	0.0100239	-0.00960422	0.00931666	3	0.778732	2	32.5281
32.8484	14.4294	-0.0182137	-5.73499e-05	0.0119539	0	0.772453	2	26.9182
-54.2615	-21.671	0.0128963	-0.015794	0.000571601	3	0.759198	2	26.2751
53.2066	-39.5365	0.0106523	0.00507218	0.0132831	4	0.785098	2	28.3895
-13.5001	47.6357	-0.0296235	-0.000368101	0.0194057	1	0.775988	2	4.37884
67.6157	49.7311	-0.017724	0.00171283	-0.0318876	0	0.753688	2	21.0892
-21.4793	-66.3927	0.00924597	-0.00980154	-0.000854552	3	0.739817	1	37.9141
-43.3897	-27.6781	0.0134173	-0.016255	-0.000822728	3	0.736831	1	24.5395
-21.7343	73.6684	-0.02217	0.00158548	-0.0263137	0	0.677644	1	5.51414
70.5609	36.7006	-0.0161589	0.00162888	-0.023488	0	0.718489	1	23.3396
50.5381	-1.34053	0.0109317	0.0330104	-0.0230674	0	0.698438	1	1.81379
24.1626	-16.8204	0.0129078	-0.0129875	0.00376986	0	0.768181	2	8.00283
5.16556	0.417751	0.0135369	-0.00692294	0.0246226	0	0.840843	3	6.48245
-74.2379	-24.2385	0.0139106	-0.0168999	0.00520272	3	0.764913	2	21.707
51.5642	-67.5523	0.0151304	0.023058	-0.00642509	4	0.725362	1	17.1188
69.9994	-50.3917	0.0209912	0.0524592	0.000407902	4	0.718788	1	2.11089
79.1779	-10.7721	0.018377	0.0507721	-0.0114636	4	0.693542	1	3.44506
18.0901	36.3299	-0.0303268	0.000418719	-0.00471204	1	0.762295	2	7.20448
81.2486	-27.6217	0.0127592	0.0242841	0.0135241	4	0.774122	2	22.4623
-48.8483	-25.8402	0.0114823	-0.0129369	-0.00546522	3	0.744016	2	30.7621
73.5007	-27.0701	0.0198526	0.0474387	0.0158233	4	0.784909	2	3.10309
8.91004	21.9999	-0.0031491	0.00167454	0.0215862	1	0.812866	3	28.967
47.8445	32.4938	-0.017366	-6.63173e-05	0.00912449	1	0.759572	2	29.0644
-98.7851	-54.9196	-0.0189264	0.00545734	-0.0884486	9	0.738364	1	1.22763
42.0474	63.4262	-0.0162105	-0.000285092	0.0200561	1	0.792161	2	29.2781
64.2482	-58.4111	0.0223324	0.0491939	0.00485811	4	0.74022	1	6.22931
43.0935	73.6517	-0.0209242	0.0014108	-0.0278351	0	0.703458	1	14.8079
50.4023	69.9423	-0.0213628	-0.000307219	0.0219925	1	0.765974	2	17.288
58.3603	-44.706	0.0127902	0.0205789	0.0101786	4	0.755668	2	24.3755
47.4496	39.4609	-0.0207773	-0.000203253	0.0199507	1	0.76884	2	20.1616
-19.587	-35.6555	0.0143941	-0.0165378	0.000519404	3	0.752329	2	19.678
57.3128	-58.1934	0.0154993	0.0362756	0.0010805	4	0.754846	2	19.2207
-22.8596	9.39687	0.0104463	-0.0102377	-0.00648234	0	0.735993	1	32.1406
-2.83624	-16.4966	0.00803914	-0.0075027	0.00820705	8	0.774666	2	39.9912
-14.2589	59.8195	-0.0169544	0.000124919	-0.00385506	1	0.72377	1	27.664
-55.8447	6.0083	0.0108346	-0.0132825	0.00650413	3	0.765774	2	32.0613
74.6772	-19.5056	0.0157657	0.0428021	0.00229951	4	0.752316	2	16.7742
51.7399	35.2048	-0.0222495	6.4544e-05	0.00830725	0	0.759275	2	16.6276
-34.5063	-8.50745	0.0116181	-0.0101593	-0.0132434	3	0.727768	1	26.0438
0.0173744	80.5202	-0.0240278	-9.63081e-05	-0.00330766	1	0.718583	1	7.49043
-12.4222	-62.088	0.0172811	-0.0093782	-0.0107045	3	0.726281	1	10.1359
-18.4356	-7.20204	0.0142275	-0.00778933	-0.0140033	3	0.713418	1	13.1129
53.4047	67.0638	-0.0286617	0.000704241	-0.0068045	1	0.760131	2	1.08214
33.4555	66.7684	-0.0296556	-1.38537e-06	0.0124466	1	0.761421	2	2.16335
-21.5181	-32.3955	0.0194496	-0.0208997	-0.0101466	3	0.723794	1	2.03482
50.1732	-6.32065	0.015254	0.0360285	0.00403256	0	0.775338	2	17.1373
-27.0757	-38.6858	0.0118603	-0.0141396	0.00508938	3	0.757202	2	28.4135
-48.0605	-53.5455	0.0107732	-0.00905498	-0.0128717	3	0.705075	1	28.6439
40.8026	-6.28151	-0.0031767	0.0103862	-0.03505	6	0.728318	1	27.6926
-49.3205	-40.6476	0.010934	-0.0121599	-0.00609045	3	0.725403	1	32.5517
11.2082	8.16685	-0.002533	-0.00299833	0.0318942	1	0.823018	3	7.35146
33.0204	74.5272	-0.0170476	0.000471472	-0.0137789	1	0.723596	1	24.3101
27.4248	51.9936	-0.0197305	-0.000192467	0.0155843	1	0.753961	2	22.2831
29.1518	34.651	-0.0149172	-0.000374126	0.023267	1	0.804416	3	30.4182
-10.7293	-10.2368	0.0127997	-0.0148126	0.00257108	3	0.751526	2	23.6979
8.12146	-55.7305	0.0121108	-0.0136549	0.00182367	3	0.754275	2	27.227
77.7143	-22.9382	0.0124034	0.0296752	-0.00760576	4	0.712347	1	22.3717
-32.2064	-61.1657	0.0116866	-0.0134419	-0.00364209	3	0.745135	2	29.8985
2.56399	-31.7067	0.0177605	-0.0204883	0.00309953	3	0.740408	1	5.78233
68.2676	-41.8033	0.0156011	0.0406144	-0.000271268	4	0.723368	1	18.5329
-2.14521	33.3553	-0.0215319	-0.000331614	0.0236188	1	0.781586	2	16.3068
6.7822	88.2183	-0.0187419	-0.000389908	-0.00202872	1	0.742145	1	20.918
-53.2714	-1.91529	0.0109281	-0.0129465	0.00493012	3	0.762249	2	32.0949
60.0242	-58.8842	0.0180815	0.0388747	0.00339704	4	0.723157	1	9.96173
81.9504	-18.9588	0.0162952	0.0458951	0.00250324	4	0.753287	2	15.5864
30.0331	62.3541	-0.0238293	0.00117092	-0.0220127	1	0.716836	1	9.05206
-15.3159	-39.4034	0.00846	-0.00821029	0.0113716	3	0.781601	2	34.0977
-17.6186	-14.3006	0.0154381	-0.0151725	0.0182174	3	0.811799	3	6.21134
-41.7802	63.1295	-0.0226321	0.00110213	-0.0260012	10	0.692713	1	6.73817
-45.0951	52.473	-0.0205719	0.00129902	-0.0257754	10	0.730726	1	15.6248
-19.5172	-55.7121	0.0105304	-0.00811875	-0.012658	3	0.695093	1	29.003
-20.673	76.3935	-0.0159847	0.00138687	-0.0270034	0	0.717537	1	22.0523
-14.5429	45.1176	-0.0307785	-0.000345187	0.0193391	1	0.760837	2	6.09559
-94.4391	-56.9631	-0.0187212	0.00548696	-0.086461	9	0.711076	1	1.45558
54.783	-49.7138	0.0168079	0.0414941	0.000537533	4	0.723581	1	14.8507
15.7407	66.4568	-0.0189097	-0.000351794	0.0227777	1	0.776827	2	21.0181
25.9004	36.1473	-0.0208901	-8.56733e-05	0.0136925	1	0.763116	2	20.5295
-48.9169	-66.1598	0.00999593	-0.00997021	-0.00704554	3	0.728855	1	35.0676
63.2653	-41.2107	0.0204051	0.051676	-0.00567275	4	0.69494	1	2.78599
3.3106	-6.4868	0.0114926	-0.00977207	0.0115975	8	0.785328	2	25.2693
-20.5924	-59.5676	0.017557	-0.0133812	-0.00990077	3	0.736686	1	1.78985
-28.9441	40.5049	-0.018624	0.000449567	-0.00648044	1	0.7554	2	24.5981
-21.2189	-11.5666	0.0121377	-0.0146219	0.00148489	3	0.754891	2	28.2529
52.6937	-57.7403	0.013587	0.00969857	-0.00204961	4	0.732935	1	23.9954
-51.6405	-50.6134	0.0103367	-0.00987218	-0.00730394	3	0.718258	1	33.3822
67.8609	-34.833	0.0164852	0.0428384	0.000566798	4	0.750259	2	13.2943
-33.1455	19.2685	-0.0170506	0.000464906	-0.00970627	0	0.727192	1	27.4222
56.9743	-43.5379	0.0183915	0.0416716	0.000707763	4	0.737736	1	8.73264
-51.2289	-43.4798	0.0118638	-0.0127033	-0.00746326	3	0.728314	1	28.5398
-31.8796	-4.22159	0.00870448	-0.00821623	-0.00576193	3	0.735265	1	39.05
-0.54842	23.0952	-0.0186167	-0.000338235	0.0261273	1	0.79677	2	21.5732
-19.6211	42.4572	-0.0299163	-0.000169296	0.00424592	1	0.722172	1	5.35164
-7.54949	-20.9909	0.0111099	-0.0135111	0.00487675	3	0.768067	2	31.5449
-31.4926	43.2092	-0.014667	0.00123811	-0.0261372	1	0.74286	2	28.3614
75.5849	-35.2947	0.0180301	0.0491235	-0.00238753	4	0.715041	1	8.83773
40.4642	-7.03846	0.012467	-0.0101345	0.015534	6	0.785844	2	12.2679
-18.0633	28.2378	-0.0274231	-0.000495024	0.0322077	1	0.791301	2	1.18251
10.4628	68.7879	-0.0176342	-0.000182788	0.015596	1	0.764805	2	27.7955
48.2191	52.467	-0.0157045	-0.00034157	0.0221088	1	0.788289	2	30.3457
47.0801	-65.3984	0.0146722	0.020454	0.000653154	4	0.764578	2	21.1393
6.5975	22.1938	0.00216503	0.0128384	0.0214495	1	0.77254	2	13.6777
11.234	91.067	-0.0175075	0.000674001	-0.0185227	0	0.713691	1	20.5994
61.554	54.5042	-0.0179024	0.00136838	-0.0250537	0	0.708199	1	22.6444
6.2148	-17.5831	0.0107294	-0.00947371	0.0154432	0	0.776026	2	23.7625
-27.171	-46.3505	0.0145146	-0.0143177	-0.0127363	3	0.71438	1	17.0543
56.221	-25.9795	0.0129167	0.0130836	-0.00406355	4	0.723602	1	25.2672
37.9454	63.4786	-0.0174742	0.00103341	-0.0217725	1	0.714744	1	22.9585
7.55089	45.9084	-0.0214542	-3.37371e-05	0.0117554	1	0.771593	2	18.8237
85.9378	-34.4844	0.0157341	0.0395182	-0.00506064	0	0.724713	1	14.1733
24.2467	20.6841	-0.0192955	-0.000266228	0.0195391	1	0.777808	2	23.0702
72.4079	26.5489	-0.0248501	0.00190848	-0.0361127	5	0.766486	2	1.93379
-31.7407	-0.312415	0.00836213	-0.00816316	0.00797231	3	0.772951	2	38.8021
-23.1117	-12.4429	0.0110087	-0.0131742	0.00388545	3	0.745933	2	32.1463
53.5048	-43.5638	0.0171081	0.0354141	0.0162811	4	0.797242	2	6.16521
32.6831	79.5788	-0.0175058	0.000121634	-0.00246786	0	0.73473	1	26.8926
72.3157	-3.97391	0.0147992	0.0330468	0.00910783	0	0.769651	2	17.3555
4.78394	78.9945	-0.0171537	-0.000439229	0.0159169	1	0.76654	2	26.1014
79.8652	-9.95652	0.0127153	0.0347033	-0.00613817	4	0.730539	1	19.3805
35.6902	23.0932	-0.0210472	0.000763224	-0.0109874	1	0.755458	2	17.7762
-32.9717	-18.0638	0.0123206	-0.0118849	-0.0114542	3	0.709712	1	24.8852
16.7416	82.7713	-0.0164236	0.000601227	-0.0131066	1	0.720608	1	28.0203
8.16304	33.5173	-0.0301738	-0.000389732	0.030461	1	0.80473	3	5.5844
19.6871	73.6494	-0.0143439	0.000374521	-0.0100721	1	0.746512	2	32.364
-59.4648	3.53731	0.0099111	-0.00980758	0.0123198	3	0.795332	2	29.4999
38.4464	-64.0393	0.0120634	0.00292913	-0.00987536	0	0.719918	1	25.898
79.4434	-16.1205	0.0215533	0.0585871	0.000771301	4	0.729204	1	5.40241
-27.2399	-15.0435	0.00957698	-0.0113638	0.00579472	3	0.751854	2	36.5811
-59.7831	19.4583	0.0109818	-0.0126453	0.00661993	12	0.769727	2	31.3
56.7489	-26.3285	0.02192	0.0572735	0.000438869	4	0.727991	1	6.08662
74.4863	-16.8097	0.020324	0.0537154	-0.00458333	4	0.712107	1	6.11766
76.3568	-49.3609	0.0194456	0.045181	0.00422708	0	0.747086	2	5.38028
-13.6883	48.6867	-0.0205882	-0.000194167	0.0180631	1	0.776673	2	20.0109
-64.5611	-1.90493	0.013557	-0.0163241	0.00407011	3	0.754712	2	22.4385
-18.962	-26.5609	0.0102178	-0.0118604	0.00411919	3	0.756212	2	34.4368
-42.7091	-42.544	0.0158782	-0.0195269	0.0026444	3	0.7661	2	14.491
64.2101	-18.0565	0.0148169	0.0419556	9.1385e-06	4	0.720403	1	20.1205
-10.3713	-62.0433	0.0135574	-0.0148384	-0.00939022	3	0.752321	2	21.9451
-65.5474	-22.8992	0.0123323	-0.0127527	-0.0094902	3	0.722909	1	26.6203
63.6891	26.4816	-0.027753	0.000892298	-0.0170985	5	0.757885	2	1.60726
76.7032	-18.0136	0.0152874	0.0421257	-0.000209759	4	0.743074	2	18.2505
-16.221	-71.943	0.0125443	-0.00715135	-0.0178703	3	0.675859	1	17.204
-24.7298	-46.1743	0.0119607	-0.0136333	-0.00348517	3	0.733013	1	29.398
-63.0805	-41.5911	0.0170587	-0.0187999	-0.0115152	3	0.729191	1	9.71032
48.185	58.8889	-0.0200318	-5.35232e-05	0.0124812	1	0.762793	2	22.078
55.1053	-47.774	0.014889	0.0314959	0.00487982	4	0.772508	2	19.9882
-24.946	8.62005	0.018981	-0.0198797	-0.010272	0	0.745994	2	1.85776
-60.3136	-1.94515	0.0160126	-0.0199354	0.00855993	3	0.77327	2	13.681
18.8828	28.1255	-0.0141599	-0.000558317	0.0230112	1	0.800014	3	29.1767
-8.74117	-52.1288	0.0120859	-0.00732858	-0.00736768	3	0.7224	1	26.0869
-58.395	-66.7214	0.01739	-0.0177444	-0.010544	0	0.726654	1	4.91726
52.9724	35.9082	-0.0286706	0.000668434	-0.00575472	0	0.754125	2	1.36142
74.2782	-47.5519	0.0163912	0.0392685	0.00346129	4	0.73105	1	15.7063
-40.0881	56.1174	-0.0274403	0.00161337	-0.0258215	10	0.714062	1	3.26472
-19.2217	-5.01023	0.00995633	-0.0101699	0.00741635	3	0.760958	2	33.1923
-16.9839	82.1087	-0.0162942	0.00155189	-0.0268946	0	0.711803	1	24.8918
-23.6802	-68.9606	0.0126453	-0.0132655	0.00911273	3	0.774748	2	23.2338
5.72324	-53.6394	0.0153503	-0.0124759	0.0199926	3	0.805414	3	5.13412
55.8137	-51.8517	0.0140908	0.0222248	-0.00514476	4	0.715443	1	21.7746
44.4081	28.7232	-0.0166408	0.000624672	-0.00911064	1	0.758588	2	28.5479
-2.55112	-33.3258	0.0109817	-0.012537	0.00219081	3	0.757185	2	31.5465
-23.9947	-49.3393	0.0107552	-0.0105683	-0.00776284	3	0.716327	1	31.3886
16.4817	-89.6256	-0.0182804	0.00327953	-0.0571965	0	0.793563	2	11.4949
-15.5274	50.8781	-0.0188153	-0.000190277	0.00840851	1	0.752368	2	24.5155
-5.73085	-14.5369	0.0117132	-0.0129372	0.00775927	8	0.773749	2	26.0707
-25.9597	-26.7619	0.0152949	-0.0174044	-0.00406093	3	0.755466	2	15.5906
9.47462	63.9807	-0.0175788	-0.000229881	0.0193802	1	0.78776	2	26.4406
-32.5998	9.60097	0.0112226	-0.0116431	-0.00807213	0	0.724654	1	30.5274
-6.86847	33.3591	-0.0199038	-7.03507e-05	0.0099446	1	0.754937	2	22.834
38.3874	56.6659	-0.0244399	-0.0001612	0.0178891	1	0.771644	2	10.5769
-29.963	-47.3688	0.0117842	-0.014223	-0.000929144	3	0.746497	2	30.1773
-9.34866	67.4778	-0.0231662	-0.000195662	0.0128601	1	0.748182	2	13.7797
-20.7777	-23.0172	0.00729137	-0.00745843	0.00884925	3	0.776732	2	39.6381
6.98101	-44.5362	0.0129991	-0.0126436	0.0130942	3	0.772521	2	19.3444
70.4615	36.558	-0.025298	0.00169921	-0.0307084	0	0.727303	1	3.27197
-71.7264	1.46504	0.0179814	-0.0195735	0.0170574	3	0.801681	3	2.52297
42.7788	-57.2597	0.0156945	0.0293019	-0.0018065	4	0.733738	1	16.37
-60.7995	-14.1646	0.0202047	-0.0234602	0.014166	3	0.800361	3	9.04079
61.4052	-51.1384	0.0151671	0.0295991	0.0165516	4	0.787966	2	12.5847
-21.5743	-2.34365	0.0105511	-0.012608	0.00168996	3	0.748266	2	33.9146
62.5083	-22.5563	0.0145281	0.0376917	0.00539377	4	0.737037	1	20.8879
-51.0473	-25.6625	0.0118051	-0.0105036	-0.0123096	3	0.718673	1	26.3675
-12.8744	-0.75624	0.0103411	-0.01111	0.00737888	3	0.763516	2	31.7131
-58.4319	-40.7858	0.0117598	-0.0108659	-0.0120416	3	0.74529	2	26.7825
-9.54126	40.5245	-0.0205055	0.000100069	0.00419347	1	0.761102	2	21.223
63.7982	-30.1677	0.014986	0.0392591	0.002416	4	0.744454	2	20.1142
1.27646	78.6049	-0.0174642	-0.00113302	0.00510072	1	0.741342	1	20.8868
-6.18034	30.3666	-0.0299475	-0.00028767	0.0227183	1	0.768355	2	4.15257
38.1024	27.9347	-0.0185201	-0.000182854	0.0191633	1	0.783362	2	23.782
49.0318	-47.7155	0.0148747	0.032977	-0.00390041	4	0.727679	1	19.6038
52.7073	23.0092	-0.0198317	0.00022743	0.00201169	11	0.751073	2	23.0906
49.5039	-73.3759	0.0188332	0.0333678	-0.00521208	4	0.718607	1	5.62977
-24.3265	-64.7609	0.0114354	-0.0114725	-1.04375e-05	3	0.743479	2	29.2247
-25.6948	-52.9965	0.0108507	-0.011104	0.00124175	3	0.762502	2	32.2741
61.275	-45.1003	0.016321	0.0383129	0.00526236	4	0.757083	2	14.658
10.4385	-52.8998	0.0175551	-0.0183189	0.0119783	3	0.769359	2	2.40632
7.7084	87.6717	-0.0196526	-0.000477046	0.0219397	1	0.770679	2	19.8658
-47.9109	-39.5961	0.0196457	-0.0204722	-0.0141141	3	0.711107	1	2.05231
-63.4017	3.93053	0.00974324	-0.00968839	0.0104647	3	0.797195	2	32.9986
45.3838	13.6737	0.00347943	-0.00681154	-0.0197603	0	0.748454	2	13.9103
41.4723	69.0943	-0.0183558	-0.000193471	0.0169167	1	0.783539	2	25.8095
-66.6177	1.34648	0.0180154	-0.0210225	0.0151624	3	0.78	2	3.21183
66.3479	31.674	-0.0286458	0.00171595	-0.0304686	5	0.723368	1	7.59199
80.3742	-35.5617	0.018724	0.0499745	0.00211439	4	0.738265	1	7.58981
-39.4483	54.37	-0.0230372	0.00164279	-0.0311463	10	0.716669	1	8.37135
20.9803	19.0417	-0.0235309	0.000182169	0.00909169	1	0.789017	2	11.2486
-40.9778	-74.5048	0.0120533	-0.0138723	-0.00232609	0	0.754261	2	28.414
2.9818	46.2583	-0.0261415	-0.000498065	0.0288897	1	0.806983	3	1.12224
-20.6767	-26.2523	0.0094804	-0.0102841	0.00723755	3	0.766972	2	35.9602
16.8928	79.6363	-0.0175355	0.000125959	-0.00292709	1	0.740303	1	26.6934
-65.4812	-28.2889	0.0206161	-0.0256389	0.0005958	3	0.756838	2	3.159
-12.0354	55.5139	-0.0218588	-0.001031	0.00303766	1	0.722573	1	9.93076
-69.6357	-52.4969	0.0117199	-0.0103698	-0.0122223	0	0.721831	1	25.8349
6.09793	72.09	-0.017851	7.94651e-05	-0.000742053	1	0.74077	1	26.6014
-16.974	9.14397	0.0169169	-0.0167445	0.020864	3	0.79545	2	3.37652
43.0115	-57.2884	0.0151903	0.0261452	0.00439256	4	0.759245	2	17.8707
-11.4402	81.3066	0.0103088	-0.00657724	-0.0104826	0	0.719954	1	31.5291
10.5945	90.7514	-0.0197829	0.000269035	-0.00762172	0	0.7325	1	19.3461
13.3822	34.5409	-0.018625	-0.000296177	0.0222442	1	0.798446	2	23.8145
-43.9861	-52.6332	0.0103438	-0.00999669	-0.00929009	3	0.724652	1	32.2685
1.01873	46.4052	-0.0018835	0.00756748	0.0235826	1	0.803374	3	15.5779
-12.061	28.4036	-0.0179213	-0.000312101	0.0140346	1	0.76576	2	25.8353
60.7107	-47.9867	0.012132	0.022507	-0.00959609	4	0.687615	1	22.8848
-22.6594	-72.5921	0.0178789	-0.0182289	-0.01451	3	0.708413	1	3.67657
-17.6563	72.7532	-0.021893	0.000518997	-0.0160394	0	0.715613	1	11.3355
5.82061	-47.1159	0.0117074	-0.0122665	0.010264	3	0.763404	2	25.2778
2.61014	-61.6917	0.016192	-0.0175498	-0.00260288	3	0.735685	1	8.54549
52.883	-12.5527	-0.00501455	-0.00220226	0.0180136	0	0.789851	2	34.5672
-32.2852	-19.1467	0.0121807	-0.0111627	-0.0121625	3	0.720941	1	25.4284
43.9116	42.3658	-0.0177917	0.000365251	-0.00427077	1	0.739774	1	26.6526
-95.0299	-45.0736	-0.0125786	0.00676396	-0.07263	9	0.711779	1	6.67005
49.1073	79.6251	-0.0197412	0.00070033	-0.0101579	0	0.740625	1	21.2979
13.0351	-40.2469	0.0113672	-0.00971633	-0.00987041	3	0.723281	1	21.7933
-11.6767	-54.4992	0.0112237	-0.00860152	-0.0138866	3	0.716861	1	24.0136
-1.05124	58.1115	-0.0176425	-0.000351072	0.0114169	1	0.767345	2	26.2889
-67.9793	7.91119	0.00235803	-0.00542584	0.0282977	3	0.813231	3	9.63527
-64.8973	-7.18312	0.0111611	-0.0138617	0.00114894	3	0.748405	2	32.6016
-41.9787	29.4065	0.0117246	-0.00757001	-0.0173355	0	0.700744	1	22.2801
52.3499	53.3166	-0.0183284	0.000631181	-0.0105885	1	0.747994	2	23.431
-43.9688	-35.4665	0.0120339	-0.0144263	0.00375453	3	0.763952	2	28.6812
-46.1386	-57.0703	0.0190912	-0.0198811	-0.0100916	3	0.731587	1	3.04248
28.5393	30.8736	-0.0193231	-0.000188177	0.0165337	1	0.774327	2	23.4613
73.7202	-18.9847	0.0214275	0.0580615	0.00201677	4	0.727562	1	4.17179
-38.7415	-57.4537	0.0167682	-0.0201878	0.000427568	3	0.756491	2	11.4947
74.398	-28.1063	0.0205602	0.0562771	0.0045215	4	0.747476	2	2.07129
38.5067	-72.4766	0.0132775	0.0268813	-0.00354461	0	0.733256	1	23.9101
48.9325	-36.6481	0.0147459	0.0337581	-0.00434939	4	0.709472	1	17.9782
66.3842	-56.545	0.0147161	0.0343454	-0.00276232	4	0.729201	1	20.1866
13.791	41.3047	-0.0276058	9.67415e-05	0.00907449	1	0.746864	2	3.66539
23.8317	28.7596	-0.019086	0.000492453	-0.00636244	1	0.743335	2	23.3852
-58.3763	-22.9257	0.0108015	-0.0124772	0.00422794	3	0.772232	2	32.8311
-33.5432	43.661	-0.0206778	0.00121988	-0.0220946	1	0.718963	1	16.3782
-74.0756	-3.1852	0.00977956	-0.00590223	0.00781504	3	0.777383	2	34.7135
44.4475	47.1318	-0.022872	0.00132425	-0.0235273	1	0.721473	1	10.9226
-3.016	-34.455	0.0132092	-0.0153994	0.00324102	3	0.729134	1	23.4671
-54.0784	-24.9921	0.013294	-0.0162883	-0.00340061	3	0.736413	1	25.1705
-28.1111	-36.1615	0.0122339	-0.0141638	-0.0019391	3	0.736228	1	27.8684
36.6454	25.4552	-0.0301427	-0.000392218	0.028999	1	0.80217	3	5.43691
67.2241	-31.4808	0.0145177	0.0391246	0.000760401	4	0.745614	2	21.3856
45.8483	42.913	-0.0195341	0.00133416	-0.0241219	1	0.723146	1	19.3009
69.4346	-18.1265	0.0187893	0.0525336	0.00135655	4	0.739052	1	6.24034
-21.0404	42.8497	-0.0175819	-0.000203777	0.00951791	1	0.768493	2	27.8201
-30.6808	36.0947	-0.0282306	0.00115459	-0.0232686	1	0.719708	1	6.25243
-17.3649	-49.9405	0.0157317	-0.0100318	-0.0146152	3	0.722375	1	10.885
-47.705	-6.29035	0.00965179	-0.0107313	0.0084565	3	0.771461	2	35.3111
-3.77689	-25.9301	0.0141451	-0.017007	0.00445733	3	0.771018	2	19.136
67.1536	27.8521	-0.0234513	0.0011214	-0.0195209	5	0.769214	2	10.4758
41.1071	38.6731	-0.0193123	-2.19703e-05	0.0125396	1	0.763152	2	22.986
-60.3801	-0.0977469	0.0109275	-0.0132106	0.00616104	3	0.759948	2	32.2642
-2.48699	29.5615	-0.0199883	-9.60886e-05	0.0218977	1	0.789891	2	17.6247
39.6834	49.876	-0.0171513	-0.000293092	0.0212846	1	0.768559	2	27.3572
-1.91465	79.0041	-0.0116732	-0.000979487	-0.0137159	1	0.71343	1	28.033
-0.801295	-26.9936	0.0184518	-0.0172457	0.0195242	3	0.81321	3	8.85655
-30.4033	-13.6811	0.0107924	-0.0104162	-0.0098364	3	0.710231	1	30.8879
48.6168	-70.8951	0.0220015	0.0456632	0.000737561	4	0.74555	2	4.64414
33.5752	21.8554	-0.0283309	-0.000104988	0.0167665	1	0.793893	2	1.03742
-58.7807	-21.5118	0.010328	-0.012605	0.00489947	3	0.765339	2	34.6724
-38.5468	57.778	-0.0212126	0.000871174	-0.0190939	10	0.717778	1	14.8084
55.7172	51.0728	-0.0172747	2.17915e-05	-0.0116285	1	0.750953	2	18.7216
-69.8669	1.99395	0.0185095	-0.0219315	0.0125563	3	0.788536	2	2.51506
-6.97842	12.6265	0.00125097	-0.00594305	0.0149123	0	0.779856	2	33.7218
47.4779	47.2115	-0.0217422	0.00161224	-0.0270128	1	0.723805	1	13.3237
39.6423	-53.7989	0.0151744	0.031255	-0.0118598	0	0.668528	1	10.8225
-42.8057	-25.0816	0.010898	-0.0133768	0.0021043	3	0.762385	2	33.3137
67.4937	-53.6361	0.0222031	0.0539519	0.0005262	4	0.72476	1	5.62538
59.2832	64.2674	-0.0245924	0.000978567	-0.0150241	0	0.764244	2	8.62492
-59.0057	14.431	0.0146343	-0.014875	0.0100829	12	0.777773	2	15.9813
78.8288	-27.1163	0.0162261	0.0443681	0.00390573	4	0.723898	1	15.4244
-13.893	63.1025	-0.0241482	0.000275826	-0.00835438	1	0.721588	1	7.78965
-97.7846	-57.6111	-0.0176138	0.00572951	-0.096107	9	0.759426	2	7.13661
21.5521	37.613	-0.0148785	-0.00043187	0.0211864	1	0.77266	2	30.5051
61.9437	-62.3417	0.0174084	0.0322285	-0.000774821	4	0.742839	2	11.5754
-48.4689	-66.1452	0.0188962	-0.0198041	-0.00995832	3	0.734743	1	2.95889
-41.1641	-75.6353	0.0143624	-0.00745838	-0.0221179	0	0.687015	1	5.62482
-21.1114	-6.18042	0.0101757	-0.0117831	0.00447591	3	0.757924	2	34.3367
-26.6719	-35.1338	0.0099087	-0.0121043	0.00195129	3	0.755865	2	36.5207
65.1497	-24.3339	0.0145951	0.0355281	0.00987637	4	0.774234	2	18.3304
1.05265	57.175	-0.0161609	0.000867599	-0.0208674	1	0.709307	1	22.1643
56.7027	36.0179	-0.0277667	-0.00026106	0.0239233	0	0.772626	2	1.53106
3.61878	-1.65237	0.0185158	-0.0154176	0.0195958	8	0.81929	3	8.37502
-14.6519	-55.685	0.0141887	-0.0152166	0.00960688	3	0.788787	2	17.1663
72.6009	22.9018	-0.0189263	-0.000673116	0.0191519	5	0.798271	2	18.948
45.7469	31.2267	-0.0206414	0.000772203	-0.0118895	1	0.738329	1	18.8875
-14.7374	-62.0435	0.0201038	-0.0167261	0.0024231	3	0.762672	2	8.60814
-71.072	-1.87766	0.0166745	-0.0208792	0.011096	3	0.798296	2	9.00671
18.6819	16.729	-0.0246785	-0.000489668	0.0385433	1	0.826074	3	3.44479
59.9719	-62.3112	0.0192878	0.0320978	-0.00314214	4	0.744918	2	5.08784
48.4859	-68.8929	0.0157026	0.0317985	-0.0021666	4	0.740238	1	17.8321
26.7495	9.73337	0.00328821	-0.00652362	0.0208636	0	0.805131	3	19.3391
15.623	45.2312	-0.022155	0.00031981	0.000221957	1	0.747838	2	16.8935
-56.2869	-16.0886	0.0140604	-0.0162512	0.00275068	3	0.764954	2	19.0213
49.6908	-26.5208	0.0179294	0.0450938	-0.00816295	0	0.723309	1	3.12599
-24.8172	10.4533	0.0118656	-0.0133091	-0.000870808	0	0.750264	2	28.3373
-1.09828	-32.5922	0.0114172	-0.0121232	0.0112154	3	0.787788	2	26.885
-104.038	-51.319	-0.0177079	0.00452478	-0.0760153	9	0.789716	2	11.9619
-34.2754	-42.0303	0.0155204	-0.00772921	-0.0234884	3	0.667977	1	2.25646
-33.7438	-13.0617	0.0142719	-0.0181369	0.00221339	3	0.747581	2	20.7311
-67.0302	-29.5422	0.0111878	-0.0131797	-0.00260149	3	0.74562	2	32.3961
-33.4359	-19.3833	0.0184856	-0.0186543	-0.0162823	3	0.715581	1	2.94866
44.8664	18.0662	-0.0137784	0.0023542	-0.0369712	0	0.726673	1	25.9822
76.5592	-17.8089	0.0176922	0.0495346	-0.000551124	4	0.740852	1	8.97347
6.13001	-42.1526	0.0121557	-0.0124206	0.00877953	3	0.769827	2	23.5779
21.0427	88.9409	-0.0163901	0.000556244	-0.0130413	0	0.723703	1	27.0713
-44.839	-12.3295	0.0118812	-0.0141819	-0.0016384	3	0.755563	2	29.7353
5.6354	38.1865	-0.0225813	-0.000211793	0.0192424	1	0.777107	2	15.1698
-31.1169	3.55184	0.0112035	-0.0126085	-0.00410202	3	0.74884	2	31.0556
19.7908	-8.95091	0.0102956	-0.0101606	0.00694605	0	0.754766	2	33.0235
47.9671	65.5098	-0.0178872	-0.000250094	0.0192204	1	0.783776	2	26.4619
-75.135	-49.0727	0.010679	-0.0130621	0.000818904	0	0.765204	2	34.1624
17.6099	37.6675	-0.0224896	0.000680155	-0.00927471	1	0.745385	2	14.6494
72.3211	-26.0739	0.0162585	0.0431249	0.00426849	4	0.738875	1	14.9042
8.79837	50.9092	-0.0209022	8.78612e-06	0.00467368	1	0.743896	2	19.5749
-52.151	10.8012	0.0175159	-0.0179713	-0.00150088	12	0.750007	2	6.17266
5.62694	31.6595	-0.0240321	-0.000187327	0.0161806	1	0.769999	2	11.2636
-41.5613	-58.4322	0.0140842	-0.0159813	0.0113541	3	0.786836	2	16.6207
-10.2084	61.7373	-0.0309341	-0.000278373	0.0193831	1	0.773182	2	6.31608
13.0962	26.0658	-0.0147874	-0.00026215	0.0176656	1	0.776622	2	32.655
39.1933	-2.54884	0.00867771	-0.00384798	0.0111501	0	0.808706	3	34.1826
-66.6927	-13.2482	0.0126898	-0.0157615	6.20677e-05	3	0.757837	2	27.2037
-33.3518	-38.0571	0.0107034	-0.0111639	-0.00693044	3	0.733051	1	32.1731
11.9352	-12.8445	0.0187352	-0.0129756	0.0194315	8	0.797676	2	8.44921
-9.53293	30.4292	-0.0170206	-0.00110694	0.0203608	1	0.783772	2	20.0331
13.8069	-24.2259	0.0111606	-0.0124633	-0.000108269	0	0.744447	2	29.6716
2.38173	66.6646	-0.0220296	9.4795e-06	0.012723	1	0.780831	2	15.2555
36.5262	50.4571	-0.0206032	-1.1589e-06	0.00992643	1	0.754057	2	20.8896
53.4615	55.5876	-0.0258091	0.000594718	-0.00592695	1	0.760484	2	6.40953
-37.6876	-68.9351	0.00991267	-0.0101163	-0.00555827	0	0.746617	2	34.9621
50.702	63.1421	-0.0257142	0.000465977	-0.00259496	1	0.768007	2	7.28395
-64.472	-19.5544	0.0109985	-0.0134911	0.000855356	3	0.750914	2	33.0402
11.2236	64.2971	-0.015832	-0.00027345	0.0171079	1	0.770624	2	31.3974
-23.654	39.9479	-0.0132876	-0.00034764	-0.00327763	1	0.727206	1	33.1771
13.7365	25.1642	-0.0221282	-0.000522488	0.0329387	1	0.803219	3	11.0253
43.5072	-0.847157	0.00972961	0.0230769	-0.0148579	0	0.69923	1	21.3303
13.9313	-32.1551	0.0116815	-0.0106421	-0.0043804	0	0.741395	1	22.4445
15.9915	29.0241	-0.0159627	-0.000790823	0.0255286	1	0.799009	2	22.8318
-49.0585	-21.3622	0.0112973	-0.0139863	0.000899936	3	0.767585	2	31.9876
-44.3553	-40.7255	0.0176343	-0.00898046	-0.0216382	3	0.699528	1	1.86073
-97.6799	-56.2356	-0.0182124	0.00590763	-0.101638	9	0.758164	2	1.59067
-51.3831	-63.061	0.0126529	-0.015297	-0.00125728	3	0.749272	2	26.8994
-17.6284	74.1726	-0.0219513	-0.00036693	0.00642453	0	0.753974	2	14.5562
61.2928	43.5049	-0.0200543	0.00135639	-0.0261176	0	0.730746	1	17.4171
17.8639	50.6985	-0.0191135	-6.20762e-05	0.0105116	1	0.751025	2	24.8334
-13.5094	64.6385	-0.0168007	-0.000289389	0.00936223	1	0.751153	2	29.1251
65.2484	28.3239	-0.0232181	0.000744881	-0.0143842	5	0.765267	2	10.9068
67.5943	-48.0693	0.014199	0.0316918	-0.005625	4	0.733394	1	20.1163
-9.71915	57.1751	-0.0242569	3.38484e-05	0.000251555	1	0.731156	1	9.12987
13.9751	-27.687	0.0116896	-0.0113712	-0.000796723	0	0.758138	2	22.8792
-27.7977	-49.9026	0.0160249	-0.0184188	-0.000816319	3	0.751127	2	4.67656
44.2839	18.4139	-0.0166264	0.00123782	-0.0214636	0	0.738979	1	26.6671
-21.2006	51.843	-0.0159464	0.000708373	-0.0143324	1	0.73796	1	28.2405
-99.1426	-56.5687	-0.0189024	0.00517114	-0.0892215	9	0.764943	2	4.77863
-69.2625	-7.77868	0.0105614	-0.0132505	0.0029734	3	0.75823	2	34.5592
24.4356	-17.7639	0.0123949	-0.0122821	0.00537774	0	0.784867	2	16.8322
-19.906	-0.0534592	0.0165808	-0.0198285	-0.0058682	3	0.744923	2	12.7393
24.5026	32.3802	-0.0183497	-8.88682e-05	0.00845432	1	0.74657	2	26.1744
64.3472	-17.1011	0.0156835	0.0431516	0.00191379	4	0.750696	2	16.7129
-59.9517	-7.34041	0.010004	-0.0122374	0.00389432	3	0.749433	2	35.9005
-69.928	-3.50265	0.0178127	-0.0200578	0.0129743	3	0.779302	2	5.72282
6.42708	64.5703	-0.0159416	0.000111422	0.000121352	1	0.746491	2	30.3006
-63.3681	-44.8101	0.0174893	-0.0146967	-0.0191015	3	0.721808	1	4.42677
65.3466	-37.3501	0.0142936	0.0293803	0.000206969	4	0.747267	2	18.8189
57.8776	-39.0676	0.0185533	0.0457969	0.00206769	4	0.731102	1	8.34152
-31.0136	0.775675	0.01275	-0.0154362	0.00277039	3	0.763786	2	25.6466
-46.5474	-48.8443	0.0115222	-0.0126546	-0.00623163	3	0.725679	1	30.4251
18.4133	40.6836	-0.0183171	8.9486e-05	0.00616562	1	0.77526	2	26.7309
-37.0656	2.13235	0.0148877	-0.0184836	0.00121274	3	0.753368	2	18.8464
-68.6887	-8.34328	0.0126546	-0.0161301	0.00289501	3	0.766735	2	27.1494
36.2512	32.8301	-0.0179826	0.00043317	-0.0109053	1	0.763556	2	23.9874
-16.0246	-22.2568	0.0120482	-0.0128372	-0.00403318	3	0.731036	1	28.2475
-30.2383	11.6682	0.011405	-0.0140526	0.00194415	0	0.743902	2	31.2291
56.6473	29.3084	-0.0198925	-0.000136903	0.0160061	5	0.769344	2	22.5304
19.4506	43.0728	-0.0281629	0.000339118	0.00273606	1	0.746007	2	1.82234
-69.1722	-39.7433	0.0126087	-0.0118858	-0.012564	3	0.709895	1	23.8811
7.80988	32.6182	-0.0250782	-0.000408877	0.0292008	1	0.80009	3	6.68616
0.626884	31.2385	-0.0225401	-0.000168273	0.0192537	1	0.773251	2	15.0321
18.8626	5.04984	0.0142917	0.0188404	0.0118983	1	0.790228	2	16.6308
-101.159	-50.5925	-0.0183122	0.00557762	-0.0891755	9	0.724445	1	4.02107
-36.1671	-2.31472	0.00965758	-0.00842648	-0.00816333	3	0.717483	1	35.2855
18.4038	76.1271	-0.0243223	-0.000124788	0.00745526	1	0.733741	1	10.3709
-47.0051	-30.1572	0.0177944	-0.0208958	0.00280568	3	0.757028	2	7.41006
-16.2239	30.9237	-0.0243718	-5.74098e-05	0.0119127	1	0.760933	2	11.3955
-1.77272	84.3797	-0.018001	-4.31764e-05	-0.00349008	1	0.723054	1	23.7035
78.7059	-39.7433	0.020789	0.0500725	0.00281152	4	0.723812	1	2.04211
2.56836	-10.5156	0.0102739	-0.0104761	0.0124366	8	0.795348	2	28.7921
73.9066	-33.7063	0.0171679	0.0437582	0.004835	4	0.739954	1	12.8117
56.0959	46.8435	-0.0207737	0.00132014	-0.0236522	1	0.74757	2	16.8676
12.3959	-0.496816	0.00221466	-0.0064917	0.0238744	0	0.804999	3	17.2494
-30.4438	-42.1846	0.0158705	-0.0110136	-0.0192316	3	0.694912	1	7.82898
-5.3871	56.9576	-0.0159867	0.000244691	-0.00555468	1	0.71753	1	29.5663
-11.0756	55.0992	-0.018873	-0.000433621	0.00983912	1	0.758378	2	22.1572
-28.037	56.5798	-0.0227815	0.000351344	-0.00458399	1	0.73493	1	13.7343
41.4187	37.7261	-0.0206809	0.000447592	-0.00863237	1	0.755161	2	17.1335
59.8388	-69.9115	0.0132428	0.0230953	-0.00898078	4	0.676663	1	21.5151
72.0558	-28.8081	0.0168561	0.0396888	0.0129644	4	0.773639	2	10.1754
-28.3277	-18.1091	0.013111	-0.0156824	-0.00209247	3	0.738235	1	25.1638
-30.9541	-35.4356	0.0112793	-0.0138305	0.00364085	3	0.754209	2	31.3667
-1.19611	65.2909	-0.0168682	-0.000272058	0.0180777	1	0.771742	2	28.4899
-43.9073	-8.87242	0.00971727	-0.0103384	0.00957694	3	0.76823	2	34.0016
-36.7106	-53.8298	0.010909	-0.011396	-0.00544628	3	0.744645	2	32.3619
-15.5649	23.8997	-0.0166954	-0.00132101	0.0230037	0	0.789768	2	19.0027
3.47744	75.0752	-0.0187976	-0.000221659	0.0151437	1	0.749642	2	25.1121
-3.37476	-46.6775	0.0195377	-0.0209608	0.000653577	3	0.758329	2	5.05634
-5.29641	-33.1225	0.00870301	-0.0078268	0.0152514	3	0.789257	2	26.9881
32.1776	41.8928	-0.0163298	-0.000155702	0.0157241	1	0.794852	2	30.424
-49.3343	-45.8825	0.0212531	-0.0201856	-0.0110252	3	0.747595	2	7.9619
48.3794	71.1748	-0.0192202	0.000255514	0.00201086	1	0.73807	1	23.9899
0.916183	-56.8467	0.0122459	-0.0116494	0.0129921	3	0.786127	2	21.458
-54.943	-12.8964	0.013175	-0.0149099	-0.0061511	3	0.740049	1	24.714
58.0883	-61.1736	0.0105794	-0.000111086	0.008315	4	0.775559	2	31.9384
13.4193	17.8727	-0.029416	-0.000536236	0.0356321	1	0.823171	3	6.46107
-30.3001	-48.8996	0.0153864	-0.0154179	-0.00979795	3	0.740071	1	12.5047
28.543	38.4115	-0.0239966	-0.000648034	0.0232023	1	0.773062	2	8.55088
-76.6511	-11.5178	0.0148505	-0.018557	0.00813557	3	0.778238	2	17.7906
9.30256	27.8614	-0.0218682	-0.000204135	0.0211422	1	0.804557	3	15.9606
31.5759	-16.9216	0.0114225	-0.0115495	0.00753078	6	0.782039	2	20.9931
18.808	-25.8336	0.00745409	-0.00610806	-0.0134223	2	0.721089	1	22.5751
52.0487	-26.2466	0.0180963	0.0467951	-0.00414596	4	0.707409	1	7.49584
40.2416	24.8868	-0.0167044	-0.000412119	0.0265911	1	0.818371	3	25.3169
65.9315	22.8752	0.0120082	-0.012713	-0.00348171	5	0.755113	2	20.4708
56.1157	-36.0123	0.0164764	0.0330397	0.0175459	4	0.775467	2	9.2349
30.238	59.3742	-0.016434	-0.00032672	0.0226166	1	0.770919	2	28.594
-69.9572	-16.85	0.011535	-0.0141955	0.00402012	3	0.757248	2	30.5266
12.3563	-40.8561	0.0120873	-0.0127685	0.009822	3	0.763909	2	23.5694
51.7804	43.3644	-0.0263251	0.00194476	-0.0312569	1	0.740328	1	2.23775
-47.0823	-51.3683	0.0179489	-0.0209231	-0.00753268	3	0.744482	2	8.03378
-24.319	7.74279	0.0197552	-0.0191291	-0.0096556	0	0.737065	1	7.11396
-16.517	-41.272	0.00864758	-0.00811132	0.010411	3	0.785266	2	36.22
14.6531	56.5848	-0.0202193	9.28894e-05	0.0051034	1	0.758434	2	21.8926
-8.27844	35.4181	-0.0262467	-0.00066191	0.0180319	1	0.774091	2	3.03204
0.497734	-55.9618	0.017611	-0.0189399	0.0134007	3	0.773684	2	3.7368
-61.6	1.98831	0.00886462	-0.0074115	0.00920836	3	0.792059	2	36.481
-31.13	-25.4516	0.010501	-0.0105961	-0.00808633	3	0.72833	1	32.5826
-0.516065	15.8913	-0.0141279	-0.000753099	0.0230488	0	0.783904	2	27.5384
-11.432	-48.3025	0.0148002	-0.0160992	-0.00483434	3	0.730333	1	15.8985
-12.0777	39.025	-0.0210845	-0.000204919	0.0184423	1	0.768502	2	19.1703
-10.9792	-39.6731	0.00903955	-0.00847564	-0.00657341	3	0.708949	1	37.4108
13.162	-33.6401	0.0106792	-0.0114936	-0.00640858	0	0.729471	1	32.7633
-53.63	-16.9856	0.0114566	-0.0138168	0.000458692	3	0.740113	1	31.3432
-100.384	-52.4562	-0.0173108	0.00579657	-0.0945063	9	0.723399	1	7.20029
67.5476	-24.4827	0.015607	0.0438962	0.00111751	4	0.752863	2	16.5512
-2.1685	47.1694	-0.0272291	-0.000348039	0.0233136	1	0.782562	2	2.74271
18.2831	-32.4675	0.0159315	-0.0122658	-0.00702157	2	0.750945	2	3.40733
8.47469	61.5672	-0.0162417	-0.000386446	0.0191254	1	0.780082	2	28.7631
-26.6371	-60.6567	0.0163001	-0.0165554	-0.000590112	3	0.768839	2	13.2491
21.9873	-5.53998	0.0117678	-0.0104117	-0.0048285	0	0.737183	1	26.8332
54.7032	58.9593	-0.0249808	0.000630749	-0.00569483	1	0.762861	2	8.98653
-22.4885	4.89452	0.0112976	-0.0127633	-0.00171241	3	0.744784	2	30.5736
49.3231	-73.9557	0.0171982	0.0321064	-0.000229281	4	0.742219	1	12.3366
19.0951	5.80528	-0.00122922	0.000409002	0.019036	1	0.816847	3	34.0162
59.3231	-60.1072	0.0220425	0.0467018	0.000517654	4	0.732012	1	5.1266
-8.45929	74.1867	-0.0201278	-0.000270645	0.0117755	0	0.747325	2	20.3116
-4.47814	7.91646	0.00479466	-0.00727022	0.011872	0	0.791085	2	35.7932
-4.07328	-59.3992	0.00980798	-0.0110367	0.000435057	0	0.744189	2	36.6755
-66.182	9.16556	0.00716772	-0.00191946	0.0127842	3	0.809254	3	36.2925
-18.6487	80.6245	-0.0148278	0.00126282	-0.0241224	0	0.691213	1	22.2068
-13.0829	67.0738	-0.0179589	-0.000168371	0.00834508	1	0.756666	2	26.3996
-46.0442	-14.6881	0.00939842	-0.0113719	0.00296222	3	0.765119	2	38.3014
28.6555	51.587	-0.0205744	-0.000361835	0.0246089	1	0.781527	2	18.673
-43.087	61.4667	-0.0193765	0.00129344	-0.0261127	10	0.732663	1	18.0208
73.4873	-37.6819	0.0151455	0.0394392	-0.00412896	4	0.720296	1	17.9876
34.1348	63.2501	-0.0191016	0.00024021	-0.00335265	1	0.741951	1	23.3742
77.1114	-32.0758	0.0153139	0.0425018	0.00108539	4	0.728116	1	19.3225
-24.8828	26.0424	-0.0138239	0.00118548	-0.0200632	0	0.72479	1	30.2068
10.4436	-46.7394	0.0152884	-0.0138928	0.0205681	3	0.81149	3	3.9124
18.3907	-49.6786	0.0117371	-0.0101343	0.0134624	3	0.786324	2	19.3706
-40.9807	-9.88008	0.0137579	-0.0164386	0.00124465	3	0.760434	2	22.0297
-79.6488	-30.3465	0.0118213	-0.0114425	-0.0105908	0	0.71934	1	27.5364
62.2436	31.9598	-0.0187001	0.000781893	-0.0129878	5	0.754374	2	24.0805
65.3793	29.7935	-0.0292346	0.000915313	-0.0118537	5	0.763745	2	3.06963
-21.0765	-13.3962	0.0126719	-0.0156229	0.00288677	3	0.755742	2	26.0755
26.1886	9.13876	0.00197285	-0.00492863	0.0167824	0	0.798675	2	33.4069
-46.8574	-44.8136	0.0111198	-0.0131247	-0.00142086	3	0.74373	2	32.2908
64.1223	31.0446	-0.0185487	0.00116964	-0.0206461	5	0.741668	1	22.6771
23.7364	62.5311	-0.0279478	0.000341788	-0.00312919	1	0.743521	2	0.922913
23.3759	-14.9748	0.0126971	-0.00919414	0.00816954	0	0.783086	2	11.0914
24.8823	-35.6181	0.0148944	-0.0141139	-0.00513768	2	0.763885	2	1.79452
52.0642	-17.7492	0.0133932	0.0208741	0.0166154	0	0.798806	2	14.2349
68.6866	-11.9279	0.0202908	0.0559222	0.0035686	4	0.729512	1	2.22833
33.7288	21.0916	-0.0164773	-0.000276232	0.0207309	1	0.79787	2	28.9863
-13.6045	-69.3942	0.0174436	-0.0111107	-0.0215335	3	0.70402	1	1.98787
4.33643	30.5465	-0.0298196	-0.000121715	0.0178367	1	0.776813	2	2.71796
27.305	59.1983	-0.00860632	0.00819731	-0.0376453	1	0.703165	1	22.3705
58.289	-28.5578	0.0136907	0.0306859	-0.0112219	4	0.700739	1	14.3466
1.08918	-12.2443	0.00822257	-0.00651169	0.0131854	8	0.792741	2	33.8301
-46.2964	-20.6222	0.0211676	-0.026513	0.00421148	3	0.770042	2	4.63665
-21.0544	-62.982	0.00784917	-0.00836207	0.00453866	3	0.75061	2	42.16
5.92656	-23.6893	0.0128274	-0.0131208	0.00728239	0	0.753316	2	21.0809
-5.90537	27.8944	-0.0187583	-0.000335606	0.0200815	1	0.785894	2	22.6976
-6.47557	-73.3278	0.0129362	-0.00561485	-0.0126495	3	0.732831	1	14.761
-69.1274	-40.5332	0.011667	-0.0110369	-0.011724	3	0.741353	1	26.9464
64.2223	-58.0923	0.0179482	0.0378015	0.00414532	4	0.74395	2	10.3207
61.3542	-20.826	0.0153428	0.0331176	0.01882	4	0.791011	2	7.55369
-39.3769	-24.9724	0.0154207	-0.0133752	-0.0147619	3	0.732139	1	7.33068
-0.224449	6.99264	0.00138343	-0.00667113	0.0222117	0	0.806498	3	20.2701
-30.6358	-17.4519	0.0124831	-0.0152247	0.00302421	3	0.743618	2	27.1752
-44.188	5.47704	0.0110159	-0.012118	0.00537851	0	0.761949	2	30.7138
26.416	47.4922	-0.0176095	0.000134	0.00401303	1	0.756918	2	28.6026
-35.7453	-39.6222	0.0110935	-0.0122058	-0.00588516	3	0.71869	1	32.2036
-12.8913	34.8098	-0.0252607	-0.000172367	0.014104	1	0.772624	2	9.22172
-51.5332	-55.7047	0.0182811	-0.0106554	-0.0186384	3	0.72808	1	5.96802
40.7317	-2.64862	0.0111488	0.0095886	0.0140915	0	0.785789	2	22.6872
-1.13854	-15.2229	0.00761875	-0.00720621	0.00983549	8	0.787157	2	38.6898
-53.1017	-30.0314	0.0124547	-0.0140072	-0.00631252	3	0.743679	2	26.7273
-1.58054	61.2031	-0.0173708	1.50389e-05	0.00694245	1	0.760496	2	28.8952
26.3023	36.9465	-0.0174798	0.000574425	-0.00949093	1	0.748849	2	27.5705
-46.9255	-46.6339	0.0107553	-0.0110564	-0.00701497	3	0.733179	1	32.5533
6.61202	25.9476	-0.0254045	8.36752e-05	0.00908893	1	0.750255	2	9.04467
24.6104	52.4168	-0.0186509	0.000176821	0.000499295	1	0.750288	2	25.2332
37.582	73.9167	-0.0192832	4.01085e-05	0.00878459	1	0.750776	2	24.459
37.7008	-26.6174	0.011301	-0.00594184	-0.0163622	0	0.718745	1	20.4514
21.3421	27.7689	-0.0161595	-0.000575497	0.0208787	1	0.77349	2	27.0935
54.3497	-60.9277	0.0147425	0.0239223	0.000921116	4	0.752496	2	21.4074
-61.9924	-27.3409	0.0117304	-0.00953522	-0.0150049	3	0.715772	1	23.9422
-12.2425	27.2779	-0.014214	-0.000553944	0.0228316	1	0.773807	2	29.8464
55.3079	39.8757	-0.0238463	0.000432211	0.000182833	0	0.763252	2	12.5907
-46.9356	1.75579	0.0126922	-0.0138792	0.0105507	3	0.767397	2	23.2233
-48.5707	-6.38691	0.0140063	-0.0180069	0.00423778	3	0.769089	2	20.2287
58.8663	-55.1952	0.0179398	0.0361063	0.00598217	4	0.7365	1	9.74877
9.31446	48.7812	-0.016503	0.000823421	-0.0159802	1	0.737311	1	27.7827
-24.639	-55.1644	0.0118391	-0.0141379	0.00602268	3	0.776058	2	28.5732
-39.2405	-58.2553	0.00942751	-0.00918284	0.00182096	3	0.754098	2	35.3641
2.26807	-10.5623	0.0175088	-0.0114584	0.02172	8	0.810641	3	5.97408
-2.59255	-50.419	0.013076	-0.013708	0.00668239	3	0.751717	2	21.71
-0.387796	41.6007	-0.0263395	-0.000398397	0.0221491	1	0.78608	2	4.70241
27.8111	27.5536	-0.0179306	-0.000237635	0.0112331	1	0.778441	2	26.3168
-25.2612	-25.2328	0.0121755	-0.012957	-0.00358251	3	0.737968	1	25.9395
10.3082	-23.0329	0.00963227	-0.00934517	-0.0014465	0	0.745629	2	32.2113
-27.3737	-22.65	0.0103729	-0.0119177	-0.00296726	3	0.740341	1	34.4797
-8.34932	40.0805	-0.0266081	-0.000246621	0.0165052	1	0.767208	2	4.31476
70.5361	-46.8092	0.0142384	0.0279623	0.00586902	4	0.749799	2	22.132
-17.8256	73.5819	-0.0286638	7.74682e-05	0.00369834	0	0.739309	1	1.24502
-21.6747	39.5012	-0.0156739	0.000444348	-0.0043172	1	0.747414	2	31.6582
-7.83139	-0.674831	0.00917545	-0.00899272	-0.00696412	0	0.741387	1	34.0017
17.0613	9.37953	-0.00380689	0.00379782	0.0265459	1	0.803593	3	21.5828
65.6839	-62.0992	0.0152024	0.0273321	-0.0137034	4	0.683807	1	7.03269
-37.0113	63.3314	-0.0174161	0.000261346	-0.0051256	7	0.734348	1	26.6621
-101.163	-51.5561	-0.0226464	0.00468396	-0.0426133	9	0.712203	1	6.66475
-101.604	-50.0851	-0.0166414	0.0052711	-0.0877714	9	0.71488	1	10.3638
-51.1452	-33.64	0.00943214	-0.0114461	0.00427302	3	0.768964	2	37.8165
28.5567	-31.1828	0.0109284	-0.0102997	-0.00747906	2	0.73028	1	20.3898
-11.497	-70.6901	0.0145496	-0.00463342	-0.0209988	3	0.69044	1	1.96981
-68.724	-19.7128	0.0091357	-0.0110278	0.000739424	3	0.767599	2	39.5486
-32.1572	-59.3808	0.0125958	-0.015062	-6.21299e-05	3	0.743786	2	26.6087
20.3339	89.0062	-0.0185318	0.00014678	0.000605056	0	0.768884	2	25.2145
71.5396	-47.1582	0.0160157	0.0355094	-0.00240406	4	0.726434	1	16.7728
59.2487	64.2491	-0.0190593	0.00112125	-0.0203882	0	0.748478	2	21.8659
-43.9112	55.2963	-0.0247871	0.00195095	-0.0365561	10	0.714134	1	3.11592
3.08096	-52.836	0.00986031	-0.00885344	0.0110257	3	0.778288	2	29.9052
-75.4514	-49.1545	0.0112617	-0.0115291	-0.00784408	0	0.730615	1	30.2527
-60.7569	-11.0243	0.0115561	-0.0142031	0.00833903	3	0.797125	2	29.427
-14.8365	-35.5742	0.0115071	-0.00748201	-0.0161166	3	0.697584	1	23.9784
8.95467	-47.7837	0.0113214	-0.010855	0.013911	3	0.782632	2	23.3564
-22.1167	-61.9671	0.0218145	-0.0203483	-0.00161239	3	0.748895	2	9.8818
-61.4829	-28.3576	0.0106944	-0.00664863	-0.0143866	3	0.674441	1	28.0363
29.4017	26.9306	-0.0210398	-0.000112345	0.0126852	1	0.773595	2	19.1153
17.3315	-15.2928	0.0106489	-0.00785869	-0.0123727	0	0.733207	1	19.2167
10.8052	8.79165	-0.00079059	-0.00588694	0.0222683	1	0.790367	2	20.7211
-76.2393	-15.748	0.0215844	-0.0234951	0.0060413	3	0.765703	2	9.64304
-18.77	47.0264	-0.0304585	5.15113e-05	0.0156854	1	0.770775	2	5.42335
-4.46697	-43.6421	0.0121021	-0.0146395	0.00278157	3	0.756252	2	27.994
-57.8011	-3.8775	0.0127921	-0.0135126	0.00444483	3	0.759204	2	25.9314
-38.3958	-67.946	0.0109442	-0.00612754	-0.020062	0	0.709991	1	7.60265
70.7513	29.9209	-0.0220895	0.00083507	-0.0114082	5	0.761975	2	14.8846
-51.6918	17.0373	0.0102856	-0.0119879	0.0012687	12	0.745263	2	35.0445
-39.7166	-40.8258	0.0182702	-0.0201496	0.00744228	3	0.783145	2	5.4935
-8.86328	27.9899	-0.0262719	-0.000437145	0.0171689	1	0.770414	2	4.34502
27.7524	79.0373	-0.0201542	0.000314065	-0.00236789	1	0.752897	2	20.506
11.0872	39.7965	-0.0206821	-0.000409087	0.0154913	1	0.770036	2	18.7199
56.5673	45.8932	-0.0188113	0.00098652	-0.0192282	1	0.74841	2	21.1874
-15.7918	41.2985	-0.0304679	0.000330884	0.000929925	1	0.735306	1	10.0348
17.7366	76.0452	-0.0191803	-0.000294912	0.0192085	1	0.760918	2	23.397
59.8413	-23.5581	0.0134683	0.0232427	0.0183324	4	0.772479	2	15.5986
-97.3914	-47.416	-0.00967065	0.00142439	-0.0619914	9	0.764677	2	10.378
11.0505	37.5799	-0.0125795	-0.000284816	0.0187375	1	0.775868	2	36.2976
17.1207	18.5772	-0.0210759	-0.000742516	0.033073	1	0.808025	3	11.7176
27.0891	-3.23922	0.0124822	-0.00873769	0.00106094	0	0.74132	1	22.5047
-13.7084	62.1736	-0.0160852	2.94606e-05	-0.00164229	1	0.719931	1	30.4832
6.25184	-44.3303	0.0145241	-0.01516	0.0119644	3	0.775418	2	13.2892
-65.4346	-2.31755	0.00908334	-0.0102931	0.00790621	3	0.768423	2	37.0731
61.1554	-64.3591	0.0144061	0.0205013	-0.00168012	4	0.739655	1	21.2587
-13.9674	-52.4646	0.0114612	-0.0125106	0.00758774	3	0.77032	2	28.1904
-95.9063	-43.5745	-0.0168529	0.00575937	-0.0666116	9	0.748453	2	1.30999
0.588414	73.0274	-0.0296365	-0.000347601	0.0213472	1	0.763978	2	3.21629
-7.28745	-74.0799	0.0195079	-0.0103617	-0.00921741	3	0.725743	1	9.77911
-21.0789	63.0372	-0.0207097	-0.000524427	0.0239291	1	0.792016	2	16.5271
-6.28622	36.3566	-0.0234411	-0.0003782	0.0125325	1	0.758131	2	11.814
-73.8862	-33.4773	0.0209867	-0.025097	-0.00476266	3	0.722532	1	3.63815
60.7737	-38.2465	0.0153902	0.0358414	-0.00161517	4	0.734344	1	18.5023
4.72077	79.5316	-0.0172461	-0.000769859	0.0156747	1	0.759545	2	23.5491
29.1818	44.08	-0.0199564	0.000436905	-0.00408695	1	0.744552	2	21.7171
-1.13533	-57.5074	0.0135555	-0.0154568	0.00488794	3	0.769465	2	21.5301
-7.38878	-68.6504	0.00967091	-0.009816	-0.00340893	3	0.7169	1	36.0752
-5.20312	-43.87	0.0114143	-0.0122648	0.00969642	3	0.768748	2	27.2914
-8.68614	-77.5731	0.00987107	-0.00652204	-0.0123957	3	0.690751	1	29.7001
28.0079	30.9697	-0.0185956	-0.000161867	0.015909	1	0.787754	2	25.2964
-102.574	-55.4425	-0.0203044	0.005534	-0.0861207	9	0.731211	1	2.40864
-15.4498	38.553	-0.0163922	0.000440149	-0.0122711	1	0.711049	1	27.2006
-10.65	-21.4635	0.0109577	-0.0118154	-0.00542038	3	0.739593	1	32.3049
-11.1808	-36.396	0.0115418	-0.0126244	-0.00254479	3	0.745968	2	30.1451
-59.1961	-31.3453	0.0173077	-0.00109409	-0.0224019	3	0.693656	1	2.28366
58.7476	-12.785	0.0171279	0.0458353	0.00450272	4	0.741968	1	12.4214
-53.4075	-10.0213	0.0120989	-0.0147648	-0.0011191	3	0.746036	2	29.0988
-41.575	-17.2264	0.0110372	-0.0120335	-0.00551337	3	0.734624	1	31.665
70.7672	-43.4121	0.0158796	0.0369178	0.000114483	4	0.7445	2	17.0543
27.3268	76.8076	-0.0201793	0.000712474	-0.0138718	1	0.722221	1	18.6926
66.2529	24.5828	-0.0188792	0.000546974	-0.0137578	5	0.74888	2	20.4573
3.12757	89.3858	-0.0155383	0.000461935	-0.00804833	0	0.72642	1	28.011
-33.7161	26.1119	-0.0177662	-0.00386365	0.00788221	0	0.741361	1	2.70795
-76.5524	1.00652	0.012024	-0.0148004	0.00333651	3	0.757163	2	29.2616
-82.0919	-9.90659	0.0165018	-0.0130802	-0.0170037	3	0.703734	1	8.32708
6.38112	43.1962	-0.0150173	-0.000309735	0.0136671	1	0.772181	2	32.5119
3.33752	-22.452	0.0129773	-0.010373	0.0230055	0	0.81623	3	8.51076
-73.3184	-16.9976	0.0162717	-0.0184975	0.00982609	3	0.781258	2	12.335
11.1798	43.7136	-0.0246577	0.00200318	-0.0358037	1	0.701471	1	3.97022
-24.7123	-37.3855	0.0114493	-0.013617	0.000714956	3	0.737325	1	31.5599
62.2535	58.8743	-0.0203379	0.00191667	-0.0335126	0	0.735045	1	15.5953
66.3279	29.3091	-0.0271443	0.000890534	-0.0129475	5	0.763774	2	2.58727
-71.477	3.46872	0.0155306	-0.0167702	0.0137326	3	0.790903	2	11.1934
-82.4013	-17.0772	0.0131298	-0.0147215	0.0102989	0	0.779156	2	22.1776
-21.7001	-25.8211	0.0114762	-0.0137354	0.00454027	3	0.752903	2	30.6629
-43.254	-26.9112	0.0121671	-0.0149133	6.37125e-05	3	0.739379	1	28.9288
-0.57058	6.38972	0.00183399	-0.00440446	0.0157922	0	0.801995	3	36.2103
63.6187	22.3228	0.0143324	-0.0150031	0.00387769	5	0.769584	2	6.04393
34.8539	27.6037	-0.0237777	0.000692423	-0.00799888	1	0.759695	2	11.5193
-49.6004	-31.4515	0.0113165	-0.00992856	-0.00815905	3	0.727437	1	30.6375
47.5468	49.5389	-0.0248209	0.000384601	-0.000508876	1	0.746494	2	10.194
-97.8554	-48.493	-0.0144914	0.00569554	-0.081001	9	0.737698	1	11.7984
-9.5381	-14.648	0.00973949	-0.0098416	0.0117423	3	0.779444	2	29.7494
-78.8723	6.32796	0.0111182	-0.0112984	-0.00879485	0	0.736891	1	30.5915
8.97907	-28.3037	0.00859836	-0.008103	0.0170179	0	0.802195	3	26.0201
-38.9588	-3.22919	0.00942911	-0.0109532	0.00793967	3	0.764509	2	35.6451
-24.2868	-7.59933	0.0110597	-0.0127315	-0.00361914	3	0.739839	1	32.7086
-20.2895	-45.4823	0.0173924	-0.0172282	0.00104686	3	0.75894	2	6.15287
20.1653	53.3762	-0.0313528	9.04255e-05	0.0114818	1	0.768372	2	6.39471
-76.9142	-22.0129	0.0200543	-0.0233221	-0.00504735	3	0.745066	2	1.94234
41.6979	31.5505	-0.0230256	0.00020376	0.002317	1	0.768007	2	11.6996
6.40921	-12.5253	0.0149296	-0.011594	0.0254056	8	0.829815	3	5.3792
77.3247	-25.6957	0.0137415	0.0384811	-0.00452756	4	0.726378	1	17.3333
12.8946	1.83067	0.00351583	-0.00842762	0.0224437	0	0.798961	2	10.566
53.758	-46.513	0.016978	0.0348566	0.0127919	4	0.765783	2	10.3614
80.4808	-32.718	0.0129022	0.0306107	-0.00643912	4	0.70466	1	23.2094
20.6895	-34.4332	0.0112198	-0.0109937	-0.0116549	2	0.741072	1	8.83502
0.289317	41.1025	-0.0173479	-5.88476e-05	0.00641171	1	0.768686	2	28.708
-39.3794	57.4004	-0.0246106	0.000936483	-0.022785	10	0.702846	1	4.57724
58.636	50.1668	-0.0185621	-0.000447275	0.0134979	1	0.781642	2	20.8101
20.962	12.3176	-0.0203585	-0.000454107	0.0245692	1	0.808781	3	16.3541
-56.757	-43.9223	0.0149603	-0.00969975	-0.0170985	3	0.711138	1	11.7771
4.85396	15.6773	-0.000211471	-0.00445873	0.0204841	1	0.814716	3	29.789
-1.9987	44.066	-0.016355	-0.000307692	0.0124266	1	0.769138	2	30.0474
16.7701	82.4858	-0.0175304	3.4181e-05	0.00132001	1	0.728858	1	27.2049
-67.9238	-17.4104	0.0168544	-0.0211147	0.00769651	3	0.775903	2	10.6345
62.4654	-10.2199	0.0156868	0.0426246	0.00265582	4	0.713582	1	17.6869
-53.2437	-47.7856	0.0108635	-0.011478	-0.00670904	3	0.74338	2	31.7799
-65.805	4.55644	0.0089553	-0.00862442	0.011172	3	0.80306	3	34.4341
3.88358	-40.7243	0.0115708	-0.0114887	0.0100078	3	0.778538	2	25.5066
86.6112	-23.756	0.0152916	0.0418349	-0.00289647	0	0.756108	2	14.711
17.7451	70.7682	-0.0239529	-0.000201382	0.0121731	1	0.759765	2	11.2406
-28.1838	-15.5611	0.0102563	-0.012348	0.00596701	3	0.776897	2	34.42
-15.4069	3.61554	0.00997777	-0.0100701	0.00901619	3	0.776709	2	33.3633
1.92725	-28.2218	0.00752207	-0.00714664	0.0129056	3	0.813261	3	34.756
18.6081	54.6208	-0.018854	-0.000233512	0.0159092	1	0.758637	2	23.7593
-7.84414	10.7647	-0.0181118	0.000174568	-0.00429762	0	0.729572	1	24.9506
38.9571	-9.058	0.0128702	-0.00987784	0.0108268	6	0.777853	2	14.4129
-44.0395	-64.854	0.00907129	-0.00968206	-0.00449517	3	0.752668	2	38.5358
-3.89875	-18.9152	0.0102299	-0.0104455	0.00588652	8	0.776091	2	32.2588
-62.5194	-6.80906	0.0102697	-0.0125959	0.00497687	3	0.764042	2	34.9459
-52.3534	31.9537	0.00980257	-0.00995628	-0.00690817	0	0.759064	2	33.2731
-63.6682	5.24709	0.00849598	-0.00763039	0.0142632	3	0.803992	3	31.4071
13.1933	11.7885	-0.0148636	-0.00174224	0.0369731	1	0.849922	3	0
-72.9573	-42.3989	0.0139258	-0.0176007	0.00352277	3	0.778508	2	21.9667
-9.56447	56.8268	-0.0269329	0.000223186	-0.00331177	1	0.729248	1	2.5366
-56.4891	-19.6098	0.0101757	-0.0125203	0.00627282	3	0.771986	2	34.7412
19.5188	66.8371	-0.0159198	-0.000250785	0.0194004	1	0.777276	2	30.3653
81.2144	-37.0787	0.0147183	0.0336187	-0.00129512	4	0.729889	1	21.2895
25.0496	-7.63473	0.0112478	-0.0108594	0.000597967	0	0.71314	1	27.8695
67.764	-35.4314	0.0151055	0.0417826	0.000130726	4	0.713363	1	19.7508
67.8243	51.0136	-0.0192826	0.00172396	-0.0311582	0	0.745599	2	18.2207
20.3451	77.3779	-0.0193763	-0.000452584	0.0120513	1	0.751409	2	21.7485
39.0714	27.3274	-0.0232168	0.000444767	3.17954e-05	1	0.76585	2	14.0413
33.7016	81.0569	-0.0182492	-0.000203519	0.0150188	0	0.773199	2	25.8336
-59.778	-3.71635	0.0167081	-0.020793	0.00425845	3	0.753946	2	12.0751
-23.4764	-39.4252	0.0131079	-0.00361434	-0.00935567	3	0.720113	1	22.6318
-30.9344	-66.3347	0.0155063	-0.00891871	-0.0164981	3	0.725744	1	8.36754
6.49674	-8.33696	0.0113494	-0.00962747	0.0130694	8	0.790645	2	23.0097
-31.5444	-10.7463	0.0127329	-0.0149428	-0.00596582	3	0.738119	1	26.6239
-22.9493	50.1806	-0.0161222	0.00145268	-0.0248914	1	0.74592	2	27.0299
70.9217	-51.2558	0.0168135	0.040543	-0.000309333	4	0.715445	1	14.2762
32.3091	44.3156	-0.0177876	-0.000159905	0.0163772	1	0.775602	2	27.4933
70.5564	-13.0151	0.0171347	0.0464611	0.00537324	4	0.760583	2	10.9572
-6.07608	43.8332	-0.0189711	-0.000247525	0.0208602	1	0.766258	2	15.0709
15.164	88.1953	-0.0239956	0.000998099	-0.02183	0	0.705235	1	6.8753
-39.5429	-46.4233	0.0218477	-0.022942	-0.00833073	3	0.728866	1	8.36008
64.0269	37.1053	-0.0159159	-0.00109471	0.0225328	5	0.782278	2	24.2394
-13.264	-75.3717	0.0117095	-0.0127399	-0.0026669	3	0.754216	2	28.7703
51.7305	67.7581	-0.021896	0.000440509	-0.00388247	1	0.748355	2	16.8791
[truncated: 1,474 more rows]

## Sheet: SourceDataFig4A
EntrezID	t	P	n
6834	-20.76	1.55568e-83	1383
55870	-21.0845	1.23067e-80	910
57035	-20.6371	2.98593e-80	1103
4179	-20.1383	1.27229e-79	1435
114971	-20.6554	2.22651e-77	868
1854	-19.6609	3.56269e-77	1585
246184	-19.7099	1.5991e-76	1403
91612	-19.6902	2.26142e-76	1400
50809	-19.6896	4.34512e-76	1355
440400	-20.2775	8.5969e-76	917
25972	-19.7143	9.8198e-76	1278
11337	-19.7716	1.40148e-75	1207
6734	-19.8	1.97557e-75	1166
100131801	-19.3453	4.19063e-75	1605
23204	-19.6465	7.11553e-75	1221
3696	-19.7702	8.84394e-75	1113
4758	-19.4049	1.11775e-74	1438
10955	-19.5046	1.17324e-74	1323
10289	-19.3516	1.77632e-74	1467
50854	-19.3369	5.66571e-74	1393
54344	-19.5307	3.05161e-73	1111
55974	-19.5025	8.64509e-73	1080
4924	-19.2177	9.36932e-73	1320
254863	-19.5724	1.00631e-72	1027
55330	-19.8209	1.07977e-72	891
84334	-19.7565	1.10425e-72	921
9678	-19.4144	4.21125e-72	1065
3460	-19.0306	7.50574e-72	1375
473	-21.1099	9.86319e-72	517
51773	-19.2235	1.51108e-71	1141
26286	-18.978	1.5603e-71	1380
50999	-19.1701	1.58056e-71	1183
79022	-18.9024	2.07506e-71	1452
51652	-19.4539	2.4746e-71	963
1832	-19.2144	2.83939e-71	1114
604	-20.1976	3.11297e-71	673
26065	-18.9215	3.79098e-71	1377
28977	-20.151	4.39877e-71	678
2553	-19.136	4.59619e-71	1150
337867	-19.0351	4.76308e-71	1238
51433	-19.5966	4.93878e-71	866
1398	-19.7906	7.7205e-71	775
29952	-18.9447	1.03367e-70	1276
9512	-18.7991	1.43144e-70	1420
26959	-18.8211	1.67476e-70	1379
51691	-19.2084	1.98536e-70	1022
6249	-19.1952	2.10512e-70	1028
26225	-19.0421	2.14191e-70	1140
60487	-19.5148	2.83972e-70	845
55837	-18.8839	3.15197e-70	1261
116541	-19.5083	3.40377e-70	842
80219	-18.9117	3.56784e-70	1225
10133	-18.7864	3.98516e-70	1351
91689	-18.4975	4.37398e-70	1805
124512	-19.1888	4.75755e-70	995
8720	-20.3567	5.06562e-70	586
10412	-18.9944	5.8767e-70	1122
27248	-19.0182	6.23477e-70	1100
4701	-19.3906	6.99463e-70	871
8703	-19.2658	7.37691e-70	932
54972	-19.0461	7.55733e-70	1069
51108	-18.6389	7.73925e-70	1487
488	-19.2475	8.80451e-70	935
6302	-19.6081	1.09568e-69	768
55851	-18.6181	1.26613e-69	1470
125150	-19.6497	1.50905e-69	745
2969	-18.9183	1.60874e-69	1127
114883	-20.1448	1.68728e-69	609
55088	-19.189	1.78609e-69	939
51368	-19.2088	2.37565e-69	917
23435	-19.0324	2.70377e-69	1016
63933	-18.7381	2.85295e-69	1257
25847	-19.3224	2.9784e-69	853
3073	-19.4237	3.02064e-69	809
28958	-18.7344	3.09745e-69	1255
55031	-19.9096	3.67179e-69	649
27332	-19.729	4.59265e-69	693
56947	-19.3187	6.88412e-69	827
136647	-18.5471	7.38247e-69	1406
114915	-18.8496	7.7562e-69	1094
51107	-18.8525	8.01534e-69	1090
101410538	-19.0664	9.23677e-69	941
2217	-18.5808	1.27962e-68	1318
4140	-19.266	1.38888e-68	827
10066	-18.7272	1.47078e-68	1159
152100	-19.1187	1.56831e-68	892
339231	-18.8758	1.65356e-68	1035
738	-19.2382	1.83591e-68	830
51520	-18.7248	1.97706e-68	1143
647087	-18.3239	2.0829e-68	1650
548644	-19.1047	2.34726e-68	884
51759	-18.8325	2.75396e-68	1040
9049	-19.0531	3.02054e-68	901
57414	-19.0339	3.03604e-68	911
79576	-19.4044	3.22793e-68	748
50	-18.9513	3.90837e-68	947
5876	-18.473	4.8424e-68	1339
5699	-18.9675	5.43932e-68	924
5184	-18.6208	5.54112e-68	1172
23608	-18.3833	6.28012e-68	1434
222068	-18.8589	6.48341e-68	981
6813	-18.724	6.78551e-68	1073
30833	-18.6584	6.79196e-68	1126
122961	-18.8182	1.02392e-67	986
79627	-18.2855	1.05484e-67	1530
84987	-18.1225	1.14146e-67	1842
11342	-18.3256	1.14821e-67	1459
9324	-18.669	1.18878e-67	1085
2937	-19.5965	1.26706e-67	656
10053	-18.5669	1.2806e-67	1168
27341	-18.6332	1.4147e-67	1104
64963	-18.811	1.7513e-67	966
64645	-18.5363	1.8116e-67	1174
10758	-18.9268	1.90821e-67	896
4201	-18.5654	1.94275e-67	1143
56674	-18.707	2.02976e-67	1028
1176	-18.7743	2.18796e-67	979
4711	-18.2954	2.25376e-67	1437
91978	-18.4354	2.28801e-67	1260
3029	-18.5657	2.34907e-67	1131
91304	-19.8245	2.70919e-67	587
8773	-18.6163	2.99738e-67	1075
25953	-18.7703	3.07107e-67	966
57515	-18.7015	3.07696e-67	1011
192286	-18.0582	3.82791e-67	1808
22839	-19.3391	5.12748e-67	698
51300	-18.4837	5.25136e-67	1154
126299	-19.0119	5.3226e-67	818
4690	-18.2579	6.25939e-67	1393
135114	-18.89	7.47002e-67	863
84336	-18.8676	8.14076e-67	871
10618	-18.7133	8.2094e-67	957
5494	-18.6154	9.59881e-67	1014
5440	-18.3319	1.043e-66	1259
54935	-18.5839	1.15514e-66	1027
65990	-18.6322	1.21247e-66	991
51013	-18.8644	1.23732e-66	857
4218	-18.9381	1.45111e-66	817
5867	-18.2593	1.70148e-66	1304
26017	-18.4798	1.81276e-66	1082
5303	-18.3127	2.52163e-66	1214
10450	-18.4972	2.559e-66	1049
51020	-18.134	2.87697e-66	1422
51693	-19.3084	3.00359e-66	665
5589	-18.8219	3.48281e-66	840
54505	-18.5826	3.57308e-66	972
134492	-18.5806	3.74868e-66	971
29058	-18.0944	4.02686e-66	1447
546	-18.2922	4.17445e-66	1199
2314	-18.4617	4.44014e-66	1046
4705	-18.1059	5.75925e-66	1395
1611	-18.3209	6.04051e-66	1146
51643	-17.9467	6.69231e-66	1643
339229	-19.2282	7.13484e-66	668
1388	-18.4251	7.54306e-66	1045
83719	-18.4554	8.84434e-66	1014
56889	-18.5448	9.82148e-66	949
55339	-18.4964	1.00866e-65	979
400569	-19.0238	1.023e-65	724
50618	-18.5355	1.11483e-65	949
56655	-18.8068	1.13077e-65	806
10735	-18.7657	1.14958e-65	824
112483	-18.0316	1.1569e-65	1434
7503	-18.0936	1.15707e-65	1347
128308	-18.1867	1.21008e-65	1232
389203	-18.5996	1.27427e-65	905
10477	-18.2242	1.30903e-65	1187
83590	-18.5107	1.37436e-65	955
2804	-18.2759	1.60788e-65	1124
27258	-18.0894	1.6133e-65	1323
10443	-18.0421	1.62971e-65	1385
4026	-18.1684	1.72697e-65	1225
9111	-18.2457	1.92359e-65	1140
90121	-18.4844	1.96695e-65	955
131118	-18.2818	1.97111e-65	1106
5092	-18.0706	2.40622e-65	1312
112495	-18.479	2.40961e-65	949
643155	-18.9787	2.51839e-65	715
9230	-17.8871	2.63673e-65	1582
84313	-18.1435	2.81961e-65	1215
5605	-18.8411	3.04491e-65	760
10605	-18.0707	3.22902e-65	1287
7572	-18.2832	3.3398e-65	1073
10237	-18.1183	3.5453e-65	1225
84272	-18.1404	3.82062e-65	1196
57648	-19.1863	4.26119e-65	639
116254	-18.5421	4.58255e-65	884
5971	-18.4709	5.1039e-65	920
25875	-18.5553	5.57482e-65	869
79893	-18.4233	6.80629e-65	936
10241	-18.3235	8.18769e-65	993
9784	-18.055	9.00186e-65	1223
81605	-18.356	9.00819e-65	966
51181	-18.3181	9.16647e-65	991
3609	-18.1423	1.05777e-64	1124
56654	-18.7492	1.09417e-64	757
5930	-18.4657	1.18389e-64	887
9482	-18.8863	1.25949e-64	703
51324	-18.0484	1.27115e-64	1204
286451	-18.2825	1.35686e-64	996
5805	-18.0144	1.4507e-64	1231
740	-18.1579	1.52315e-64	1087
51024	-17.669	1.60427e-64	1790
84707	-18.0728	1.75104e-64	1156
131601	-18.2777	1.90268e-64	982
55744	-17.9057	2.24078e-64	1326
27352	-18.5311	3.21481e-64	815
440993	-18.4109	3.53378e-64	872
9326	-17.9786	3.5694e-64	1201
90411	-17.939	3.75635e-64	1241
10956	-18.0029	3.96581e-64	1168
10572	-17.9123	4.00734e-64	1267
6119	-18.4381	4.17065e-64	851
55168	-18.0766	4.37041e-64	1092
55173	-18.1005	4.47553e-64	1070
375449	-18.1003	4.48668e-64	1070
29080	-18.3061	5.49594e-64	913
83874	-18.486	5.64057e-64	816
51122	-18.3578	5.76081e-64	881
5504	-17.8989	5.89026e-64	1251
10987	-17.9248	5.91668e-64	1221
23137	-18.4689	6.14343e-64	821
221491	-18.0611	6.16563e-64	1084
1777	-18.3737	6.71241e-64	866
8481	-18.2123	7.18518e-64	960
55062	-17.9347	7.40258e-64	1193
1968	-18.353	7.81143e-64	871
84304	-18.0336	8.08448e-64	1091
78996	-18.5213	8.38264e-64	786
51144	-17.7377	8.77267e-64	1432
81618	-18.2142	1.01428e-63	942
5573	-17.5213	1.01986e-63	1854
401152	-17.6808	1.04509e-63	1506
29777	-18.3061	1.09297e-63	883
86	-18.2857	1.13687e-63	893
1783	-18.1793	1.17091e-63	958
51535	-18.2768	1.1951e-63	896
29100	-17.5263	1.26327e-63	1804
10801	-18.4466	1.39149e-63	802
11142	-19.008	1.53819e-63	608
286053	-18.6807	1.59545e-63	704
92610	-18.6887	1.61034e-63	701
8575	-18.1295	1.7432e-63	972
4707	-17.5153	1.81485e-63	1771
23020	-19.0779	1.87117e-63	587
89941	-18.9676	1.97087e-63	613
7918	-18.5431	2.03643e-63	748
54431	-18.9293	2.16178e-63	621
118924	-18.4861	2.26002e-63	768
2339	-17.7128	2.4365e-63	1364
10588	-18.4882	2.48796e-63	764
4358	-18.2573	2.98545e-63	868
10286	-17.9318	3.0396e-63	1097
219541	-18.1748	3.05844e-63	915
51021	-17.7225	3.27758e-63	1322
28956	-17.5262	3.46816e-63	1647
93185	-17.964	3.61029e-63	1058
6184	-17.6182	3.7521e-63	1464
2647	-18.1523	3.87406e-63	918
84298	-18.0359	4.03042e-63	995
9419	-18.0474	4.38938e-63	982
51125	-17.7307	4.57165e-63	1281
23	-18.0541	4.94529e-63	971
4850	-18.76	4.99693e-63	649
7163	-17.6662	5.17365e-63	1356
55754	-17.6994	5.30904e-63	1308
27125	-18.6566	5.42491e-63	679
51382	-18.0306	5.62048e-63	981
6827	-17.6375	5.64911e-63	1389
80194	-17.7675	5.94077e-63	1215
51742	-17.7848	7.19581e-63	1181
8976	-18.7923	7.88442e-63	629
81844	-17.9402	8.43113e-63	1027
10929	-18.3806	8.47412e-63	769
549	-18.8772	9.24235e-63	603
9921	-17.9913	9.58082e-63	981
84418	-17.3586	9.85002e-63	1887
153339	-17.8678	1.03833e-62	1075
162989	-18.251	1.17206e-62	817
64215	-17.6029	1.28481e-62	1356
401466	-17.8349	1.33714e-62	1088
143384	-18.0973	1.36371e-62	894
57674	-17.9876	1.3901e-62	964
81533	-18.4281	1.41764e-62	733
3300	-18.151	1.43346e-62	861
2017	-18.2853	1.5693e-62	790
83939	-17.4381	1.66564e-62	1609
81858	-18.0955	1.70861e-62	885
81669	-18.5355	1.73609e-62	688
65056	-17.379	1.78364e-62	1730
92714	-17.9017	1.78578e-62	1014
6810	-17.6413	1.80874e-62	1272
51230	-18.1403	1.81665e-62	857
80011	-18.4713	1.96761e-62	707
6764	-17.7206	2.02224e-62	1171
307	-18.0717	2.13943e-62	889
6729	-17.4926	2.15945e-62	1473
55082	-17.6193	2.166e-62	1284
90410	-17.7253	2.31273e-62	1156
220869	-18.281	2.54373e-62	775
861	-17.5742	2.63021e-62	1326
2963	-18.2278	2.71063e-62	797
7317	-18.2673	2.86027e-62	777
90441	-18.2073	3.16472e-62	801
29110	-17.9806	3.18566e-62	927
57187	-18.0773	3.36036e-62	866
56888	-18.1254	3.60001e-62	837
23365	-18.1002	3.63901e-62	850
54981	-18	3.73821e-62	907
51188	-17.973	3.91157e-62	922
8270	-18.0538	3.98236e-62	872
79789	-17.8912	4.23238e-62	974
7534	-17.4869	4.34455e-62	1403
2010	-17.9055	4.54017e-62	960
5211	-17.8904	4.8742e-62	967
16	-18.2148	5.00066e-62	781
644873	-18.4466	5.03335e-62	689
162394	-17.5896	5.12412e-62	1245
2040	-17.5356	5.62296e-62	1306
55311	-18.6303	5.78698e-62	628
64834	-18.0848	5.965e-62	838
26099	-18.3257	6.04831e-62	728
51497	-17.8478	6.0999e-62	986
1778	-17.5079	6.13077e-62	1336
7325	-17.7622	6.28418e-62	1053
284361	-17.9325	6.31302e-62	925
27292	-17.6593	6.37946e-62	1149
1829	-18.1171	6.65935e-62	817
53917	-18.1992	6.83656e-62	777
10421	-17.7324	7.02653e-62	1072
84513	-17.7187	7.39217e-62	1081
4013	-18.4832	7.48818e-62	666
80347	-17.6535	8.72331e-62	1132
5283	-18.3966	9.34465e-62	689
3661	-18.0315	9.8401e-62	846
55629	-17.5242	9.85543e-62	1269
8036	-18.6829	1.01698e-61	601
10920	-17.8351	1.08599e-61	964
1652	-17.3289	1.12508e-61	1566
643911	-17.387	1.17942e-61	1453
78988	-17.3126	1.23491e-61	1586
5792	-18.6635	1.27907e-61	601
5269	-17.4954	1.31198e-61	1280
29982	-17.8368	1.43771e-61	948
252839	-17.7766	1.5132e-61	989
11273	-18.5294	1.57804e-61	633
55268	-18.0513	1.60058e-61	816
23760	-17.921	1.6756e-61	886
84376	-18.6885	1.82863e-61	587
378938	-16.8713	1.9461e-61	3467
10591	-17.495	1.99009e-61	1243
84337	-17.6744	1.99399e-61	1056
22820	-18.2149	2.07762e-61	733
7581	-19.2942	2.12987e-61	468
55186	-18.5713	2.13896e-61	614
84967	-17.9645	2.14394e-61	850
10775	-18.3946	2.57324e-61	662
51295	-17.6251	2.59873e-61	1083
4204	-18.2956	2.64241e-61	695
8545	-17.7659	2.64946e-61	966
10922	-18.0553	2.77749e-61	793
5300	-17.3599	3.11587e-61	1387
153527	-17.4929	3.35293e-61	1201
63931	-17.6512	3.35446e-61	1043
7398	-18.589	3.37927e-61	599
84148	-18.2488	3.59459e-61	703
4841	-17.461	3.60148e-61	1233
27236	-18.8881	3.97553e-61	528
1174	-17.4225	4.14009e-61	1269
6945	-17.7302	4.27963e-61	966
55832	-18.0834	4.33254e-61	764
84726	-18.5043	4.35803e-61	616
81932	-17.68	4.4512e-61	1002
8930	-18.0177	4.4991e-61	793
54965	-19.122	4.83957e-61	483
26229	-18.1662	5.07895e-61	724
22980	-17.1856	5.11656e-61	1650
51094	-17.2317	5.16583e-61	1551
55017	-17.3632	5.31372e-61	1326
29926	-18.257	5.42317e-61	688
56984	-17.378	5.48389e-61	1302
79176	-17.9078	5.68631e-61	840
9648	-17.3622	5.77638e-61	1319
9991	-18.3962	5.91455e-61	640
4696	-17.3162	5.98059e-61	1384
7922	-17.321	6.58748e-61	1366
57587	-18.2267	6.62742e-61	693
4698	-17.1952	6.78992e-61	1587
64110	-17.4233	7.01516e-61	1221
23224	-17.7351	7.03946e-61	936
8826	-17.74	7.41223e-61	930
3727	-17.6624	9.03671e-61	975
51660	-18.0672	9.2468e-61	745
388753	-17.5473	9.29726e-61	1069
23710	-17.3692	9.36969e-61	1263
258010	-18.139	9.48687e-61	715
128338	-17.1792	1.04325e-60	1559
27246	-17.9904	1.06608e-60	774
2762	-17.5146	1.13271e-60	1086
101060691	-18.136	1.15699e-60	710
26118	-17.6452	1.22223e-60	971
60592	-17.3612	1.2466e-60	1247
51322	-18.4257	1.31843e-60	612
7082	-18.741	1.41674e-60	535
51029	-18.6834	1.43183e-60	547
54926	-18.0451	1.59656e-60	736
79139	-17.5634	1.59714e-60	1020
51566	-17.5136	1.81546e-60	1055
79745	-18.1767	1.98853e-60	679
84269	-17.6675	2.0166e-60	928
81853	-17.2344	2.07956e-60	1375
58517	-17.5883	2.12107e-60	983
80314	-18.6255	2.13982e-60	552
9527	-18.4814	2.16711e-60	586
729515	-17.6466	2.23956e-60	937
3134	-17.3492	2.37549e-60	1205
399665	-17.7476	2.58071e-60	865
10097	-17.508	2.7496e-60	1033
30834	-17.9058	2.8035e-60	778
9798	-18.3796	2.81903e-60	607
3454	-17.6504	2.89969e-60	921
10483	-17.788	3.02383e-60	835
124801	-17.5139	3.06805e-60	1021
23588	-17.8071	3.06909e-60	824
23191	-18.2785	3.09023e-60	634
200185	-17.1224	3.14718e-60	1520
51451	-17.625	3.16117e-60	934
79042	-17.2908	3.34299e-60	1247
79145	-18.8373	3.46348e-60	501
23646	-17.5552	3.60612e-60	978
51150	-17.1268	3.67923e-60	1491
1781	-17.3528	3.74756e-60	1163
7097	-17.4879	3.8415e-60	1029
2801	-17.8959	3.84191e-60	771
64969	-17.5323	3.85422e-60	992
81628	-17.46	3.87774e-60	1053
54806	-17.9717	3.88854e-60	737
11018	-17.8849	3.95969e-60	775
5981	-17.9648	3.99628e-60	739
28973	-17.0715	4.14099e-60	1585
8451	-18.4727	4.40637e-60	573
3987	-18.0094	4.46921e-60	717
51506	-16.9557	4.74454e-60	1851
51429	-17.2952	4.86197e-60	1208
11252	-17.4888	4.89355e-60	1013
93343	-17.2795	5.04579e-60	1224
79073	-17.4038	5.08342e-60	1087
81671	-16.8797	5.92368e-60	2050
55151	-17.4964	5.93782e-60	995
54793	-18.064	6.02449e-60	687
6811	-17.1361	6.03487e-60	1413
23360	-17.6664	6.25754e-60	873
8803	-17.5332	6.29243e-60	963
837	-17.1082	6.41509e-60	1454
6426	-17.272	6.71181e-60	1208
11243	-17.3209	6.75824e-60	1151
51552	-17.2605	6.79567e-60	1221
23261	-16.8723	6.94757e-60	2038
5480	-17.2556	7.36199e-60	1220
151903	-17.1984	7.48113e-60	1294
10179	-17.3976	8.64381e-60	1056
4722	-17.3699	8.65124e-60	1082
29880	-17.6546	8.67108e-60	865
51116	-17.6519	8.78759e-60	866
5870	-17.5325	9.10078e-60	943
25870	-18.1662	9.41261e-60	640
1362	-18.5153	9.74897e-60	547
79892	-18.0244	9.79282e-60	687
10078	-17.3707	1.00099e-59	1071
54949	-18.1451	1.00281e-59	645
339487	-17.627	1.00321e-59	875
823	-17.3268	1.00508e-59	1114
23168	-17.1956	1.07855e-59	1262
3275	-17.1746	1.09778e-59	1289
54737	-17.3741	1.10474e-59	1061
285550	-18.225	1.11177e-59	618
55095	-18.9952	1.14477e-59	457
7389	-17.4489	1.16084e-59	993
92482	-18.6702	1.21431e-59	511
6990	-17.2273	1.24811e-59	1208
51319	-18.1339	1.33547e-59	641
7514	-17.3336	1.47909e-59	1079
22926	-18.6076	1.54537e-59	519
118424	-17.1807	1.55459e-59	1247
166	-17.4393	1.66802e-59	979
100129361	-17.5527	1.75283e-59	895
1822	-18.238	1.77938e-59	603
4832	-17.1382	1.92284e-59	1284
64981	-17.2821	1.92748e-59	1111
377	-17.0374	1.93649e-59	1442
9686	-17.2699	2.05188e-59	1119
26515	-17.7849	2.10723e-59	760
1105	-17.4044	2.13845e-59	992
123207	-18.0411	2.18194e-59	658
130617	-17.9557	2.27156e-59	687
55256	-17.3438	2.2725e-59	1040
1666	-17.574	2.42085e-59	866
23014	-18.2513	2.44302e-59	592
91272	-17.2727	2.47315e-59	1102
84681	-17.2486	2.53946e-59	1125
262	-17.405	2.63412e-59	979
1616	-17.269	2.78041e-59	1097
7126	-17.835	2.88125e-59	727
23658	-17.4333	2.88493e-59	952
10428	-17.0442	3.16166e-59	1372
10043	-17.321	3.2329e-59	1037
51599	-17.3893	3.24592e-59	979
127829	-18.7606	3.4026e-59	478
54407	-17.2415	3.53717e-59	1107
1054	-17.4107	3.62326e-59	956
4055	-17.6761	3.69793e-59	791
59338	-18.1534	3.75076e-59	609
8520	-17.516	3.76054e-59	881
51622	-18.1977	3.8479e-59	596
2782	-17.488	3.8511e-59	898
6732	-17.0701	4.1737e-59	1302
94239	-17.0344	4.25158e-59	1354
56943	-16.8512	4.30074e-59	1723
90639	-17.8106	4.39072e-59	723
222194	-17.7142	4.48081e-59	765
3420	-17.0759	4.50061e-59	1286
221443	-18.2117	4.62197e-59	588
4641	-17.9481	4.73428e-59	668
5756	-17.767	4.74251e-59	739
84888	-17.1944	4.81161e-59	1133
4898	-17.4148	4.90691e-59	936
11103	-17.5752	4.92177e-59	833
9367	-16.9207	4.97299e-59	1539
29766	-17.3135	5.32277e-59	1011
55904	-16.9072	5.44512e-59	1554
1889	-17.8731	5.48308e-59	691
9702	-17.9812	5.57755e-59	652
6631	-16.9723	5.59906e-59	1425
25776	-18.0495	5.79745e-59	629
2354	-17.1647	5.92653e-59	1149
5715	-17.1536	5.97253e-59	1161
57136	-16.9866	6.00298e-59	1392
2794	-17.4344	6.64539e-59	906
3074	-17.344	6.67207e-59	972
665	-16.9072	6.69826e-59	1524
80213	-17.0426	6.88727e-59	1290
51478	-17.7541	7.00972e-59	731
8943	-17.6905	7.09668e-59	759
5201	-17.3604	7.56645e-59	952
9611	-16.7644	7.99265e-59	1847
9817	-17.5415	8.12194e-59	830
203260	-17.2043	8.3223e-59	1081
26073	-17.1962	8.44026e-59	1088
7411	-17.2792	8.68766e-59	1009
10616	-17.0384	8.72648e-59	1272
896	-17.385	8.88575e-59	925
2896	-16.96	9.03607e-59	1388
10084	-16.8988	9.09371e-59	1498
9761	-16.9165	9.2372e-59	1462
3008	-17.8772	9.44545e-59	673
81614	-17.5275	9.503e-59	831
1488	-17.768	1.00385e-58	713
7251	-16.7314	1.04734e-58	1892
1635	-17.8521	1.04918e-58	679
3775	-17.4462	1.12115e-58	872
56954	-17.282	1.13196e-58	990
85012	-17.4346	1.15272e-58	878
50808	-17.209	1.17235e-58	1052
1108	-17.7688	1.1924e-58	707
375757	-18.2306	1.21058e-58	562
7170	-16.9874	1.2296e-58	1310
261726	-17.0542	1.26732e-58	1215
55161	-17.989	1.33714e-58	626
7586	-17.5347	1.34207e-58	812
25844	-16.9627	1.34393e-58	1338
27044	-16.9202	1.35209e-58	1407
8802	-16.7562	1.3546e-58	1766
9946	-17.8583	1.35999e-58	669
10521	-16.914	1.41814e-58	1412
221035	-17.0992	1.43545e-58	1150
100506365	-17.7148	1.43902e-58	723
79269	-18.0181	1.45541e-58	615
23582	-17.1122	1.49748e-58	1132
8559	-17.9686	1.52019e-58	629
5725	-17.2881	1.57501e-58	965
29911	-16.7066	1.58258e-58	1881
79036	-17.0166	1.70339e-58	1236
3964	-17.6466	1.75189e-58	746
6294	-17.2197	1.8947e-58	1010
27068	-16.9643	1.93545e-58	1296
84153	-17.0032	2.09372e-58	1234
115294	-17.1833	2.11723e-58	1035
9453	-17.2094	2.13998e-58	1011
137492	-17.3959	2.15186e-58	872
124446	-16.7682	2.17224e-58	1650
55692	-17.9196	2.17471e-58	635
6672	-17.2212	2.20305e-58	999
10865	-17.5349	2.21571e-58	791
23583	-17.9854	2.22742e-58	614
23192	-17.7417	2.2674e-58	697
25843	-16.9836	2.28289e-58	1252
51465	-17.0521	2.42703e-58	1160
85437	-17.0929	2.44257e-58	1114
4088	-18.4879	2.45581e-58	494
374395	-16.8414	2.54102e-58	1469
1660	-17.745	2.54468e-58	692
23327	-17.5909	2.67899e-58	756
80279	-17.3006	2.68911e-58	925
1315	-17.2201	2.74662e-58	986
148223	-17.6579	2.82735e-58	724
5641	-17.4581	2.83423e-58	822
5439	-16.8252	2.84617e-58	1485
51315	-17.3838	3.15321e-58	861
8717	-17.2257	3.25716e-58	971
317749	-17.8767	3.36999e-58	637
830	-17.1368	3.42104e-58	1045
5194	-17.1356	3.42386e-58	1046
7020	-17.3353	3.56745e-58	886
955	-17.7481	3.59632e-58	680
257415	-17.1301	3.962e-58	1041
4245	-17.3509	4.01091e-58	870
1615	-17.0659	4.05363e-58	1103
1656	-17.8483	4.08885e-58	641
5898	-16.977	4.09304e-58	1205
51341	-18.2619	4.10928e-58	530
85359	-17.8676	4.3504e-58	633
79161	-17.1478	5.01912e-58	1009
219402	-17.1137	5.2297e-58	1037
51074	-17.7765	5.31452e-58	658
9270	-17.6149	5.55904e-58	719
51447	-16.8097	5.78256e-58	1420
6883	-17.6535	5.9006e-58	701
55233	-16.9369	5.99084e-58	1221
124995	-17.4449	6.28423e-58	795
55624	-17.6937	6.32544e-58	683
51507	-16.9064	6.37924e-58	1256
79016	-17.068	6.78421e-58	1062
90871	-16.9688	6.98467e-58	1167
10015	-17.4044	7.05199e-58	812
140890	-17.0876	7.0997e-58	1040
79086	-16.8621	7.57811e-58	1302
9236	-17.559	7.67036e-58	732
10809	-17.4885	7.8268e-58	764
10671	-16.6619	8.08571e-58	1687
10006	-17.0837	8.38628e-58	1032
9069	-17.2296	8.62501e-58	912
9802	-16.631	8.71551e-58	1756
51099	-17.0451	8.73966e-58	1066
56243	-17.7935	8.7544e-58	638
55848	-16.8585	8.99359e-58	1289
22872	-18.1738	9.01187e-58	534
10011	-16.8199	9.69626e-58	1340
63905	-17.0211	9.74657e-58	1082
2355	-17.7434	1.04178e-57	650
51569	-16.7634	1.14344e-57	1416
6612	-16.6941	1.20732e-57	1545
3845	-17.278	1.28333e-57	859
115024	-17.0426	1.35284e-57	1037
9871	-18.4931	1.39395e-57	465
6046	-16.9093	1.40506e-57	1177
4795	-17.5975	1.49414e-57	693
8891	-17.6476	1.52521e-57	673
10282	-17.2494	1.54758e-57	868
129787	-18.2574	1.55433e-57	506
326625	-17.5077	1.57249e-57	729
950	-17.0892	1.63164e-57	983
26001	-17.4779	1.63699e-57	741
64764	-17.9145	1.66655e-57	585
10042	-17.3922	1.75376e-57	780
23253	-16.5833	1.78557e-57	1750
51264	-16.7643	1.80578e-57	1358
64787	-17.1012	1.85829e-57	965
8751	-17.6609	1.866e-57	662
79792	-17.0568	1.87015e-57	1002
159	-17.2724	1.8817e-57	844
4733	-17.0754	1.92769e-57	984
4323	-16.6898	1.98335e-57	1481
7453	-17.4276	2.00751e-57	757
113452	-17.5456	2.02207e-57	704
25963	-16.8387	2.0408e-57	1233
57561	-16.9959	2.07537e-57	1051
403	-16.8877	2.13446e-57	1166
23367	-17.7993	2.15657e-57	612
6451	-17.2486	2.16222e-57	852
84311	-17.3258	2.1927e-57	806
79039	-17.4164	2.24999e-57	758
56975	-17.8317	2.26943e-57	601
51006	-17.4733	2.27535e-57	731
126119	-17.1425	2.32184e-57	920
100129387	-17.239	2.34631e-57	854
54958	-17.1229	2.38832e-57	933
201595	-17.4639	2.41819e-57	733
6890	-16.8944	2.44796e-57	1146
55332	-17.062	2.45073e-57	980
10245	-16.8217	2.5017e-57	1236
55611	-16.8813	2.60696e-57	1156
440836	-17.0703	2.61535e-57	969
51729	-17.2153	2.65009e-57	863
28970	-17.9462	2.74795e-57	565
84248	-17.3719	2.82244e-57	771
23318	-17.7505	2.82414e-57	620
6388	-16.8306	2.91637e-57	1209
11260	-17.4849	3.00356e-57	716
4580	-17.0353	3.2215e-57	985
23091	-17.3245	3.3082e-57	789
22907	-18.4785	3.35084e-57	454
51646	-16.5716	3.50372e-57	1656
7536	-16.9616	3.56535e-57	1045
103	-17.9	3.58509e-57	571
334	-16.6529	3.71057e-57	1466
91408	-16.7251	3.71874e-57	1337
965	-17.5604	3.73563e-57	678
10725	-18.2517	3.85202e-57	491
6251	-16.9755	3.98103e-57	1024
1601	-16.9069	4.24413e-57	1087
6238	-16.8094	4.28702e-57	1200
84268	-16.7072	4.41678e-57	1346
11051	-16.8355	4.80045e-57	1157
100093630	-16.469	4.85571e-57	1887
60685	-17.4521	5.03429e-57	712
27086	-17.4367	5.27135e-57	717
51347	-17.2468	5.32535e-57	811
6629	-16.7064	5.43826e-57	1323
79142	-17.434	5.76497e-57	715
54472	-17.0121	5.98887e-57	965
84266	-16.6516	6.18519e-57	1400
4601	-17.2168	6.24118e-57	821
9238	-17.5853	6.45268e-57	652
5978	-17.53	6.51727e-57	672
147727	-17.6342	6.70989e-57	634
9275	-17.2701	7.03831e-57	786
79001	-16.7349	7.16754e-57	1250
3295	-17.0488	7.20613e-57	925
84836	-17.8705	7.45957e-57	562
4731	-17.0032	7.53026e-57	958
63875	-17.253	7.5843e-57	792
55002	-17.2347	7.5923e-57	802
23131	-17.7908	8.23373e-57	581
51304	-17.1392	8.25041e-57	855
55620	-16.6956	8.31149e-57	1292
7705	-17.9159	8.80613e-57	547
10075	-17.4284	9.50625e-57	700
51246	-17.4854	9.54122e-57	677
10121	-17.2075	9.99552e-57	805
79143	-17.7011	1.00233e-56	602
29946	-17.0262	1.03524e-56	921
819	-16.7854	1.07224e-56	1146
9368	-17.0952	1.10103e-56	869
51009	-16.5208	1.10558e-56	1583
840	-17.1479	1.13502e-56	834
57095	-16.8122	1.15236e-56	1109
83982	-16.934	1.17022e-56	988
58533	-16.8311	1.18804e-56	1086
427	-16.7679	1.20072e-56	1157
23476	-17.0533	1.20147e-56	893
7283	-16.7944	1.20941e-56	1125
51564	-17.7893	1.22337e-56	572
9564	-17.7601	1.22363e-56	580
60492	-17.0753	1.24226e-56	876
207063	-17.7732	1.29611e-56	575
10250	-16.4854	1.33644e-56	1636
91746	-17.1087	1.37374e-56	849
391356	-17.6185	1.38854e-56	619
3069	-16.5013	1.44631e-56	1584
8409	-16.3934	1.45908e-56	1885
11235	-16.7906	1.503e-56	1111
7337	-16.8876	1.53641e-56	1011
3704	-17.1058	1.54649e-56	845
9266	-16.8958	1.5499e-56	1003
23484	-17.1215	1.65573e-56	832
9126	-16.8362	1.76944e-56	1050
84262	-17.1162	1.80695e-56	831
84950	-16.9985	1.82928e-56	909
55909	-17.6913	1.87448e-56	589
10474	-17.3216	1.88385e-56	722
90507	-17.0034	1.90919e-56	903
10199	-16.9977	1.9151e-56	907
23587	-17.7989	1.92788e-56	559
1495	-16.5632	1.93428e-56	1412
8775	-16.5531	1.96248e-56	1429
51631	-16.7352	2.01908e-56	1150
8446	-17.2538	2.0284e-56	751
114294	-17.0662	2.14071e-56	854
51538	-16.664	2.16605e-56	1236
1069	-17.2834	2.18399e-56	734
79982	-17.8153	2.18792e-56	552
8565	-16.7809	2.26807e-56	1088
23141	-16.58	2.35207e-56	1357
8562	-16.7392	2.54332e-56	1125
55856	-17.5419	2.56362e-56	627
26097	-16.5105	2.58334e-56	1474
6342	-16.7933	2.60663e-56	1064
7756	-16.492	2.6607e-56	1508
29984	-16.7715	2.66832e-56	1085
64397	-17.2339	2.7307e-56	749
6892	-16.3569	2.78138e-56	1857
23075	-17.1523	2.94391e-56	788
5252	-17.0154	3.00296e-56	870
29071	-17.5402	3.01677e-56	623
55146	-17.2952	3.07175e-56	716
9318	-17.0673	3.09326e-56	835
29928	-17.5392	3.16409e-56	622
56951	-16.7834	3.25721e-56	1057
1207	-16.6453	3.33648e-56	1218
51747	-16.4803	3.39565e-56	1496
1471	-16.5184	3.54912e-56	1414
2086	-17.7106	3.57204e-56	568
7884	-16.9126	3.5754e-56	935
90864	-17.1453	3.69038e-56	782
11313	-16.8659	3.7601e-56	970
56942	-17.0497	3.79094e-56	836
3728	-16.7479	3.79882e-56	1082
64951	-16.4616	3.89157e-56	1515
55297	-16.9301	4.06174e-56	914
1841	-17.5621	4.19237e-56	607
7799	-18.2442	4.23022e-56	453
4048	-16.7458	4.31613e-56	1074
8148	-17.1697	4.71338e-56	759
11157	-16.8664	4.72433e-56	955
2186	-17.8718	4.79883e-56	522
60488	-16.8135	4.85545e-56	999
51293	-17.0766	4.86575e-56	808
9375	-16.6132	4.96028e-56	1222
466	-17.2799	5.16986e-56	704
8714	-17.0497	5.17545e-56	821
5859	-16.9576	5.52053e-56	877
5510	-16.6441	5.67137e-56	1168
102157402	-16.6042	5.77684e-56	1219
27183	-16.9973	5.90953e-56	847
10425	-16.923	5.98915e-56	897
28985	-16.7889	6.06614e-56	1006
79650	-17.076	6.11218e-56	798
25976	-17.0284	6.23052e-56	825
440944	-17.058	6.28792e-56	807
10557	-17.4836	6.29904e-56	621
1861	-17.0346	6.39154e-56	820
64426	-16.991	6.53398e-56	846
6309	-17.3243	6.85277e-56	676
54902	-17.1188	6.96957e-56	769
55577	-17.0257	7.30943e-56	819
64844	-16.7599	7.6131e-56	1017
55111	-16.9432	8.00123e-56	867
54994	-17.1609	8.02447e-56	742
64949	-16.468	8.22902e-56	1395
4189	-16.2756	8.287e-56	1874
11237	-16.9187	9.24629e-56	876
90196	-16.9818	9.92292e-56	831
3949	-17.2161	1.00453e-55	708
83941	-16.8262	1.02805e-55	939
10768	-16.664	1.05326e-55	1090
535	-18.2068	1.05479e-55	445
10318	-16.3748	1.05489e-55	1550
10651	-16.9826	1.06581e-55	827
6638	-16.3815	1.10698e-55	1527
85365	-17.0847	1.11493e-55	767
24139	-17.6366	1.12006e-55	561
53916	-17.9875	1.12739e-55	482
27102	-17.2573	1.13953e-55	686
112752	-17.1337	1.15067e-55	741
10555	-17.0877	1.154e-55	764
201965	-17.5396	1.17115e-55	587
84923	-17.153	1.17303e-55	731
2683	-18.6152	1.17512e-55	388
3421	-16.5317	1.20624e-55	1245
64395	-18.497	1.20883e-55	402
4709	-16.3407	1.23838e-55	1604
5610	-17.2013	1.2711e-55	706
27429	-16.7131	1.29895e-55	1023
1534	-17.2265	1.35055e-55	693
2309	-17.6978	1.35642e-55	541
55023	-16.9919	1.44152e-55	807
51100	-16.2902	1.4477e-55	1708
23423	-16.2778	1.47368e-55	1740
85014	-16.3548	1.60704e-55	1527
5768	-16.8232	1.69718e-55	911
54968	-17.1412	1.71586e-55	722
9289	-17.3196	1.74368e-55	648
5869	-17.7684	1.75089e-55	519
11020	-17.8416	1.75579e-55	503
253461	-16.9461	1.79616e-55	824
9879	-16.4559	1.8469e-55	1314
56987	-16.3776	1.88653e-55	1454
57804	-18.1636	1.88835e-55	443
79074	-17.4778	1.895e-55	593
163183	-17.2915	1.94539e-55	655
8767	-16.8529	1.95771e-55	881
10263	-16.2346	2.05539e-55	1800
5970	-17.0038	2.05878e-55	784
10594	-17.4314	2.06934e-55	605
6738	-17.0915	2.08586e-55	738
29082	-16.3489	2.09724e-55	1498
9552	-16.2898	2.12069e-55	1636
10658	-17.1039	2.19708e-55	730
8801	-17.0603	2.21707e-55	751
11100	-17.161	2.25174e-55	703
9321	-17.0928	2.27068e-55	734
9541	-16.7741	2.33178e-55	930
54874	-17.2068	2.35626e-55	682
56904	-18.743	2.3874e-55	366
66005	-16.8249	2.38742e-55	890
26100	-16.516	2.39296e-55	1196
51574	-17.1028	2.46899e-55	726
10113	-17.0162	2.48898e-55	769
83640	-16.5606	2.49088e-55	1135
51374	-16.2088	2.52022e-55	1837
286257	-16.8177	2.52606e-55	892
9497	-16.8527	2.53644e-55	867
10014	-17.2703	2.58532e-55	654
84293	-16.7366	2.59357e-55	954
663	-16.7866	2.71841e-55	911
51604	-16.9717	2.74738e-55	789
54014	-17.302	2.79069e-55	640
2317	-17.6658	2.93829e-55	532
284996	-16.925	2.94098e-55	813
6780	-16.4318	2.98772e-55	1296
55156	-18.1164	3.08926e-55	443
54741	-16.1128	3.15937e-55	2148
54952	-17.5285	3.23285e-55	565
25898	-17.1086	3.3317e-55	712
4763	-17.7185	3.34989e-55	517
23210	-16.8663	3.36401e-55	843
6697	-17.2635	3.39275e-55	648
9140	-16.7917	3.40192e-55	894
51069	-16.6739	3.49121e-55	989
3030	-16.2785	3.53835e-55	1573
90809	-16.8475	3.59268e-55	852
55353	-16.421	3.73612e-55	1287
1798	-17.0911	3.80062e-55	715
8031	-16.6026	3.85603e-55	1051
9554	-16.8834	3.87632e-55	825
57226	-17.5645	3.89547e-55	551
10765	-17.2619	3.93221e-55	644
199990	-16.3737	3.9696e-55	1359
11137	-17.0082	4.01292e-55	753
6618	-17.4786	4.11683e-55	573
55742	-16.9063	4.13132e-55	808
90416	-17.4368	4.13733e-55	585
8682	-16.2875	4.16143e-55	1525
7917	-16.5642	4.16381e-55	1086
3920	-16.2234	4.23397e-55	1682
1665	-16.9768	4.34733e-55	766
64718	-17.7232	4.50285e-55	510
57104	-16.7177	4.7538e-55	931
56681	-16.4206	4.80016e-55	1259
23048	-17.3894	4.87743e-55	595
2886	-16.9616	5.00749e-55	768
51279	-17.8905	5.03705e-55	474
55661	-16.8028	5.75885e-55	857
3660	-16.4531	5.86883e-55	1191
54939	-17.3339	6.1951e-55	606
51124	-16.2065	6.47015e-55	1646
25941	-17.0451	6.48228e-55	716
1642	-17.3162	6.59694e-55	610
5863	-17.3367	6.93034e-55	602
7094	-16.6562	7.13315e-55	956
372	-16.9496	7.16799e-55	759
902	-16.7575	7.23577e-55	876
64743	-17.0557	7.43194e-55	706
4255	-17.5537	8.17475e-55	537
81876	-17.5796	8.42559e-55	530
572	-16.3208	8.5223e-55	1354
26578	-16.8574	8.63393e-55	802
63877	-16.7866	8.69282e-55	846
10600	-16.7296	8.798e-55	885
25855	-16.4843	9.10724e-55	1110
6199	-16.9409	9.19168e-55	753
60673	-16.42	9.25189e-55	1190
1265	-16.5247	9.39456e-55	1062
8733	-16.347	9.40324e-55	1297
2193	-16.6406	9.41775e-55	951
4779	-16.8109	9.45284e-55	826
282991	-16.4198	9.75066e-55	1185
10390	-16.8483	1.03022e-54	799
5687	-16.7333	1.05657e-54	872
6494	-16.4782	1.05762e-54	1104
9146	-17.2162	1.06662e-54	630
10525	-17.2421	1.06688e-54	621
8087	-16.4317	1.07034e-54	1160
5500	-16.1283	1.10493e-54	1761
3572	-17.1701	1.12722e-54	645
55236	-17.699	1.13683e-54	497
22938	-16.3298	1.16861e-54	1299
50717	-17.6702	1.20357e-54	502
29925	-16.3834	1.22376e-54	1212
4646	-16.2172	1.23496e-54	1507
10910	-16.3374	1.26823e-54	1277
9685	-16.3745	1.39249e-54	1211
29085	-16.0396	1.39592e-54	2017
4287	-17.7518	1.42603e-54	482
79004	-16.6234	1.43517e-54	938
3052	-16.5549	1.47157e-54	997
9667	-17.0857	1.47181e-54	669
11165	-17.5033	1.50088e-54	536
9867	-17.1068	1.54524e-54	659
22862	-17.5798	1.54839e-54	517
1981	-16.4455	1.56009e-54	1108
4820	-16.7578	1.60611e-54	833
55954	-16.7336	1.63447e-54	848
25836	-17.0791	1.64086e-54	668
11161	-16.2309	1.66327e-54	1432
57456	-17.3186	1.67052e-54	584
10295	-16.4474	1.74188e-54	1096
1499	-16.6654	1.76799e-54	892
51495	-16.3083	1.81923e-54	1281
55194	-17.3798	1.82532e-54	564
25831	-17.0129	1.87611e-54	691
85013	-17.9858	1.89202e-54	436
94056	-16.5446	1.90705e-54	988
57461	-17.5738	1.91021e-54	514
285367	-17.2201	2.01637e-54	610
4067	-16.1954	2.08247e-54	1472
55206	-16.5754	2.09086e-54	954
26019	-16.7441	2.14407e-54	827
28991	-16.6656	2.20681e-54	879
7266	-16.3716	2.22558e-54	1167
115817	-17.1226	2.31354e-54	640
23112	-17.1101	2.36193e-54	644
23036	-17.1711	2.52874e-54	620
51528	-16.9136	2.5439e-54	725
55119	-16.2008	2.64045e-54	1425
4735	-16.1153	2.70042e-54	1617
29081	-16.0991	2.74862e-54	1657
389541	-16.0311	2.81156e-54	1863
92675	-17.1164	2.82869e-54	636
29115	-16.6263	2.862e-54	893
64422	-16.4226	2.9093e-54	1080
26751	-16.0361	2.98931e-54	1831
5781	-17.0498	3.03751e-54	659
79720	-17.0861	3.13611e-54	644
81563	-16.8529	3.27106e-54	745
5868	-16.3421	3.3644e-54	1165
8417	-16.9674	3.42375e-54	689
2132	-16.5756	3.46029e-54	921
23184	-16.3163	3.57604e-54	1194
29937	-16.1158	3.67605e-54	1560
91107	-16.3494	3.70673e-54	1146
64976	-16.4977	3.70772e-54	984
3550	-16.3285	3.72803e-54	1173
54107	-16.9739	3.7438e-54	683
26502	-16.9627	3.82705e-54	687
440498	-16.2352	3.83177e-54	1311
55147	-16.879	3.87131e-54	725
5828	-16.8624	3.88818e-54	733
11152	-16.1196	3.97899e-54	1537
8772	-16.8875	4.16877e-54	718
8533	-16.42	4.25634e-54	1051
1201	-16.5738	4.43126e-54	907
79005	-17.0593	4.57326e-54	642
83862	-16.8262	4.64501e-54	744
11030	-16.0638	4.71592e-54	1648
8813	-16.2636	4.74305e-54	1240
11066	-17.0479	4.76379e-54	645
79770	-17.27	4.80222e-54	571
9169	-16.3202	4.83925e-54	1158
55973	-16.1962	4.9973e-54	1345
51218	-17.2698	5.00358e-54	570
79026	-16.5169	5.00643e-54	946
2181	-16.1375	5.12505e-54	1456
22883	-17.1494	5.259e-54	606
283237	-17.0657	5.29452e-54	635
2746	-16.9188	5.65521e-54	692
900	-16.3599	5.66031e-54	1094
55209	-16.8638	5.69445e-54	717
25800	-16.3218	6.00489e-54	1135
53343	-17.0201	6.21549e-54	647
9180	-16.0928	6.22483e-54	1524
3188	-16.0108	6.52249e-54	1734
4676	-16.3599	6.56296e-54	1081
8754	-16.2119	6.58942e-54	1283
81542	-16.4506	6.64145e-54	986
9587	-17.2233	6.73757e-54	576
55850	-16.809	7.10149e-54	735
644096	-17.1415	7.36887e-54	599
54940	-16.0721	7.41368e-54	1543
3566	-17.545	7.41506e-54	493
80019	-17.48	7.49107e-54	507
29066	-17.5282	7.63851e-54	496
10569	-16.5791	7.72885e-54	870
79717	-16.2961	7.77168e-54	1143
26520	-16.989	8.18257e-54	650
54148	-16.7515	8.18736e-54	759
65003	-16.6344	8.30971e-54	828
9158	-16.362	8.46792e-54	1057
51309	-17.1405	8.91295e-54	594
8425	-17.2014	8.98236e-54	575
84545	-16.2477	9.11395e-54	1192
4817	-16.7421	9.18793e-54	759
10992	-16.0288	9.24473e-54	1612
9322	-16.8049	9.28523e-54	726
5495	-17.1296	9.74847e-54	595
8615	-16.6861	1.01591e-53	786
7326	-16.6109	1.03284e-53	832
23466	-17.2065	1.06762e-53	569
2319	-18.1286	1.11105e-53	391
2101	-17.2652	1.13093e-53	551
55830	-17.492	1.13144e-53	496
285672	-16.6914	1.15262e-53	777
5546	-16.6045	1.20652e-53	828
51503	-16.1291	1.23405e-53	1346
51253	-16.4521	1.23906e-53	941
27257	-16.1997	1.24395e-53	1228
57175	-16.0503	1.25877e-53	1504
6392	-15.9827	1.39322e-53	1657
55795	-16.364	1.42499e-53	1013
57655	-16.7529	1.43837e-53	734
2582	-16.7584	1.48115e-53	730
9175	-16.274	1.48919e-53	1109
402	-15.9289	1.52413e-53	1802
6443	-16.7479	1.56688e-53	733
81555	-16.5835	1.62924e-53	826
54512	-16.3184	1.64869e-53	1049
29079	-16.1109	1.65027e-53	1340
3656	-16.8313	1.65628e-53	691
84993	-17.2532	1.66088e-53	545
8334	-16.081	1.75128e-53	1388
10190	-16.446	1.75913e-53	923
1810	-16.9649	1.781e-53	634
4097	-16.4636	1.80432e-53	907
161	-17.5646	1.82247e-53	472
83877	-16.4785	1.90243e-53	892
79031	-16.7928	1.91818e-53	703
1975	-15.8756	1.93029e-53	1933
10682	-16.198	2.02007e-53	1178
55174	-16.5015	2.02184e-53	871
56948	-16.9581	2.05327e-53	632
598	-17.2488	2.0625e-53	541
65992	-15.9184	2.08398e-53	1763
80790	-17.1917	2.10858e-53	556
9094	-18.0792	2.10946e-53	389
79746	-16.8118	2.15012e-53	690
10175	-16.0844	2.16256e-53	1352
5906	-16.0952	2.23482e-53	1328
51275	-17.1778	2.27583e-53	558
23175	-17.5877	2.35076e-53	463
53918	-16.1863	2.47434e-53	1173
94134	-16.9025	2.48211e-53	647
4205	-17.3442	2.48949e-53	513
8106	-16.8495	2.51211e-53	668
23198	-17.0903	2.54266e-53	581
3163	-16.3058	2.57448e-53	1026
2673	-16.4904	2.57797e-53	865
54464	-16.8765	2.58097e-53	656
84557	-16.4788	2.60364e-53	873
9360	-16.0811	2.62158e-53	1332
3091	-16.0892	2.67628e-53	1315
23654	-17.0919	2.78801e-53	578
221908	-16.5056	2.87571e-53	848
9520	-17.2851	2.88704e-53	524
55177	-17.0441	2.89554e-53	592
25983	-16.4743	2.89922e-53	870
10120	-16.4416	3.03431e-53	892
771	-16.4533	3.08471e-53	882
112398	-16.6551	3.11662e-53	752
9406	-16.1593	3.12902e-53	1186
7324	-16.1131	3.25236e-53	1251
1457	-16.2563	3.25413e-53	1060
5611	-16.3315	3.31103e-53	981
81847	-16.941	3.33748e-53	623
9114	-16.0127	3.3665e-53	1429
51290	-16.2727	3.37195e-53	1039
80255	-17.6705	3.38838e-53	442
394	-16.3851	3.38865e-53	931
51585	-16.9902	3.54162e-53	604
1	-17.4968	3.54797e-53	473
79811	-15.9841	3.74507e-53	1474
51131	-17.3484	3.8118e-53	503
9342	-17.1522	3.85962e-53	552
54462	-16.7111	3.97793e-53	713
6926	-16.3702	4.03956e-53	932
55250	-16.7663	4.11961e-53	686
150142	-16.9633	4.22229e-53	608
414919	-16.764	4.23397e-53	686
83707	-17.1462	4.29801e-53	551
9184	-15.9199	4.29981e-53	1606
345757	-17.3871	4.51472e-53	491
7319	-15.9941	4.66398e-53	1418
4134	-16.2774	4.66523e-53	1008
55110	-16.6516	4.8039e-53	735
65982	-16.8336	4.80689e-53	652
6868	-17.1539	4.83138e-53	546
4891	-15.8996	4.89374e-53	1636
112858	-16.3327	5.08554e-53	949
51121	-16.0191	5.27214e-53	1351
4297	-16.8934	5.27436e-53	626
3423	-16.8526	5.3379e-53	641
136319	-16.7037	5.45213e-53	704
29927	-16.2218	5.54202e-53	1053
23543	-16.6054	5.58958e-53	753
23011	-16.8799	5.6198e-53	629
553115	-16.0319	5.83682e-53	1314
56927	-15.9288	5.83978e-53	1527
117177	-17.1079	5.85368e-53	554
11164	-15.935	6.09202e-53	1505
5411	-16.3115	6.12938e-53	955
5604	-16.3793	6.26286e-53	896
51070	-16.0481	6.26522e-53	1277
83752	-17.1264	6.30471e-53	547
8872	-16.1182	6.4035e-53	1168
5782	-17.4605	6.47995e-53	469
10010	-15.8785	6.57994e-53	1635
10423	-16.3219	6.64755e-53	940
9053	-17.3095	6.71918e-53	500
51292	-16.7634	6.77445e-53	669
5447	-16.7815	6.85182e-53	661
11179	-17.0618	6.91324e-53	563
25828	-16.1216	7.21205e-53	1151
4791	-16.5303	7.22196e-53	784
57019	-16.567	7.32945e-53	762
64769	-15.9956	7.45516e-53	1347
29086	-16.1146	7.46402e-53	1157
65110	-17.0991	7.58162e-53	550
11267	-15.979	7.65012e-53	1375
34	-17.002	8.03713e-53	577
5160	-16.1815	8.0669e-53	1066
11176	-16.9668	8.07209e-53	588
51109	-15.8595	8.26206e-53	1642
3476	-15.905	8.61534e-53	1516
554203	-17.1368	8.8495e-53	536
51031	-16.8431	8.89158e-53	628
50626	-16.876	9.48652e-53	614
9878	-16.4582	9.5375e-53	815
11054	-17.3598	9.54124e-53	482
140465	-16.7239	9.6809e-53	673
6778	-17.562	9.8228e-53	443
5955	-16.0194	9.89261e-53	1268
8576	-16.7645	1.02198e-52	654
5791	-16.2091	1.03333e-52	1015
80762	-15.7768	1.03461e-52	1855
54936	-16.5956	1.03932e-52	731
2885	-16.1485	1.04876e-52	1081
4695	-15.7895	1.06782e-52	1802
112942	-16.4454	1.07684e-52	817
4077	-16.6254	1.08835e-52	714
7542	-16.5958	1.1384e-52	727
221294	-16.382	1.1941e-52	855
11258	-16.0752	1.19693e-52	1162
92359	-16.3189	1.20429e-52	903
113201	-16.9986	1.21136e-52	567
160	-16.5946	1.21154e-52	725
23450	-16.355	1.21604e-52	874
65991	-15.9392	1.25775e-52	1381
7485	-17.0706	1.275e-52	545
1385	-16.8417	1.32193e-52	616
23256	-16.5024	1.3328e-52	771
10970	-16.1683	1.34067e-52	1037
573	-15.8497	1.34392e-52	1573
7165	-16.1929	1.35501e-52	1010
64778	-16.4816	1.36914e-52	782
5476	-16.3384	1.40118e-52	878
55591	-17.0512	1.45986e-52	547
55349	-16.9893	1.56475e-52	563
55860	-16.0067	1.60689e-52	1230
404672	-17.0421	1.61685e-52	547
5127	-16.7226	1.62478e-52	655
4802	-16.8198	1.64889e-52	617
83440	-17.6051	1.91951e-52	425
6093	-16.4655	1.92599e-52	775
10556	-16.6072	1.96196e-52	699
6728	-15.8316	2.0114e-52	1544
221830	-17.0404	2.01671e-52	542
51397	-17.3327	2.0317e-52	473
11334	-16.156	2.04966e-52	1015
128637	-16.9639	2.08243e-52	563
6307	-16.07	2.12543e-52	1111
100499177	-16.6851	2.13349e-52	661
79868	-16.9889	2.136e-52	555
2671	-16.5881	2.17655e-52	704
7428	-17.2573	2.2255e-52	487
55049	-15.9532	2.24694e-52	1276
55802	-16.8023	2.36835e-52	612
2597	15.4865	2.37759e-52	3452
54840	-16.8853	2.52598e-52	582
54987	-17.2473	2.60227e-52	486
55486	-16.2812	2.61231e-52	884
10449	-16.2361	2.61243e-52	921
25949	-15.6373	2.6318e-52	2168
28988	-16.1018	2.72599e-52	1050
80349	-16.4019	2.80902e-52	795
148423	-16.7187	2.87665e-52	637
9877	-16.7358	2.90936e-52	630
9521	-15.954	2.97666e-52	1240
84650	-16.0098	3.02807e-52	1155
9043	-16.639	3.1132e-52	667
29105	-16.1347	3.24763e-52	1000
2316	-16.3413	3.25068e-52	827
10524	-16.8644	3.31972e-52	581
285381	-16.6356	3.32754e-52	666
84844	-15.8075	3.5474e-52	1501
29883	-16.3327	3.55015e-52	828
127687	-16.1574	3.57641e-52	970
10519	-15.7335	3.61411e-52	1698
10155	-16.9651	3.66798e-52	548
8175	-16.4759	3.93609e-52	736
140739	-17.1023	4.00889e-52	510
8625	-16.2173	4.08378e-52	907
3251	-16.4304	4.31129e-52	757
6897	-16.0026	4.32071e-52	1128
25798	-16.0578	4.35197e-52	1059
254359	-17.1494	4.37933e-52	497
5074	-15.8118	4.38201e-52	1455
51060	-15.983	4.42776e-52	1152
284695	-16.6705	4.61302e-52	640
79763	-16.006	4.66021e-52	1116
4350	-15.8628	4.87749e-52	1334
25978	-15.8661	4.94176e-52	1326
2769	-16.7899	4.9446e-52	594
55069	-16.2752	5.01588e-52	849
11017	-16.1564	5.01846e-52	946
116150	-16.3239	5.02221e-52	815
84310	-15.7685	5.02417e-52	1534
54708	-16.0088	5.29561e-52	1100
7335	-16.8402	5.40518e-52	575
58527	-15.8483	5.47631e-52	1345
100131187	-15.5942	5.5025e-52	2122
8764	-16.7025	5.82128e-52	620
90843	-15.805	6.00017e-52	1419
55871	-16.1167	6.01932e-52	970
8815	-15.6113	6.20928e-52	2003
54602	-15.9577	6.53345e-52	1146
23032	-17.2469	6.54426e-52	468
2055	-16.7373	6.69566e-52	603
26003	-15.8029	6.74473e-52	1405
10248	-16.1066	6.75137e-52	971
10948	-17.4945	7.15428e-52	422
4835	-16.1063	7.23905e-52	966
10294	-15.8825	7.25845e-52	1247
79109	-16.7116	7.40576e-52	609
205251	-16.5933	7.41172e-52	655
80218	-16.0289	7.41381e-52	1045
7175	-15.9467	7.61996e-52	1145
5885	-15.7848	7.6379e-52	1424
92703	-15.7978	7.66088e-52	1396
6049	-17.3986	8.05833e-52	436
9039	-16.2622	8.20414e-52	830
1727	-15.6742	8.39666e-52	1692
11112	-16.1114	8.77093e-52	947
8650	-16.6185	8.96462e-52	638
57132	-15.7581	9.06496e-52	1455
4708	-15.6172	9.17255e-52	1865
11340	-16.0139	9.3021e-52	1042
4076	-16.3182	9.34341e-52	786
80344	-16.5314	9.42519e-52	673
1454	-16.2538	9.59826e-52	827
4717	-15.6068	9.72586e-52	1889
1213	-16.535	1.00353e-51	669
25793	-15.9482	1.01154e-51	1114
9908	-15.9621	1.0134e-51	1096
80205	-16.0257	1.03273e-51	1020
6917	-15.6976	1.0428e-51	1579
5707	-15.9692	1.04708e-51	1084
4794	-15.9672	1.0747e-51	1084
55696	-16.3814	1.10151e-51	741
10471	-15.9973	1.10207e-51	1046
56672	-16.4019	1.1241e-51	729
9391	-16.2374	1.13445e-51	829
6809	-16.4555	1.14042e-51	701
55749	-16.6763	1.14657e-51	608
51128	-15.746	1.21849e-51	1433
100506311	-15.9718	1.22809e-51	1066
5937	-16.0999	1.23142e-51	933
5514	-16.4992	1.24094e-51	677
9410	-15.9402	1.24119e-51	1104
85395	-15.8394	1.24412e-51	1251
2959	-16.105	1.25667e-51	927
79897	-16.7138	1.25954e-51	592
2539	-15.9258	1.30189e-51	1118
78992	-15.8131	1.32448e-51	1288
29924	-16.9695	1.36648e-51	515
26088	-16.4267	1.39098e-51	707
28998	-15.9685	1.39767e-51	1058
4659	-16.2079	1.44631e-51	836
51022	-16.5167	1.462e-51	663
3735	-15.7497	1.46211e-51	1396
780	-15.7164	1.51795e-51	1463
246243	-16.5147	1.53665e-51	662
50640	-16.0694	1.59916e-51	942
1106	-16.5159	1.60059e-51	660
149951	-16.1629	1.60795e-51	863
4682	-16.5647	1.72386e-51	637
22921	-16.8791	1.73209e-51	533
54883	-16.5469	1.73443e-51	644
51002	-16.0708	1.75546e-51	934
51138	-16.5545	1.78127e-51	640
118487	-16.21	1.80146e-51	822
79647	-16.3825	1.82092e-51	718
51399	-15.7622	1.84592e-51	1336
10787	-16.9932	1.96599e-51	501
64225	-16.4362	2.02421e-51	687
79876	-16.8005	2.04345e-51	551
55270	-16.793	2.05972e-51	553
55695	-16.6878	2.069e-51	586
6642	-16.4533	2.07779e-51	678
2805	-16.2299	2.10639e-51	800
78987	-16.5081	2.18055e-51	652
27430	-16.3562	2.22584e-51	723
984	-16.8925	2.25572e-51	523
8195	-15.8197	2.25696e-51	1210
10299	-17.2216	2.37714e-51	449
7088	-16.5026	2.38983e-51	651
5108	-16.6896	2.40442e-51	581
91368	-17.2855	2.43021e-51	437
10131	-15.8799	2.55969e-51	1110
223	-16.0676	2.60758e-51	909
440145	-16.5726	2.68226e-51	619
2907	-15.8626	2.76614e-51	1125
51606	-15.7491	2.7776e-51	1303
790955	-16.4008	2.78787e-51	691
10905	-16.6057	2.83052e-51	605
2958	-15.5781	2.96551e-51	1705
79174	-16.0134	2.99421e-51	948
2962	-15.9066	3.00533e-51	1061
10844	-16.8432	3.02469e-51	529
29107	-15.9124	3.07746e-51	1052
5279	-16.7138	3.09728e-51	566
84273	-16.4468	3.23042e-51	664
10782	-17.0523	3.2512e-51	477
57111	-15.8789	3.30324e-51	1086
2109	-15.705	3.38447e-51	1359
23499	-16.3727	3.61035e-51	694
55707	-15.9369	3.89147e-51	1004
11284	-16.6151	3.99936e-51	591
8624	-16.5449	4.03872e-51	616
84275	-16.2682	4.12617e-51	743
170506	-16.053	4.34202e-51	887
60313	-16.4057	4.35573e-51	671
1632	-17.0224	4.46753e-51	477
128553	-15.9447	4.55555e-51	983
79009	-16.8015	4.59468e-51	530
79768	-16.2479	4.64209e-51	749
55325	-17.0659	4.65048e-51	467
23265	-16.489	5.07286e-51	630
4848	-16.3216	5.213e-51	704
5796	-16.5482	5.29656e-51	606
140823	-15.5868	5.35359e-51	1553
5412	-16.7836	5.37155e-51	531
2664	-16.3131	5.37609e-51	707
55700	-15.6809	5.44579e-51	1336
10269	-16.352	5.60973e-51	686
115353	-16.8847	5.80235e-51	503
112950	-16.0136	5.85056e-51	900
151987	-15.6937	5.8753e-51	1301
3831	-16.3775	6.21901e-51	670
29920	-16.1799	6.25006e-51	775
55664	-16.1863	6.25416e-51	771
29078	-16.2781	6.6315e-51	716
55752	-16.3462	6.63694e-51	682
25994	-15.7582	6.7567e-51	1176
2004	-16.5401	6.79806e-51	601
10654	-15.7968	6.88766e-51	1119
64374	-16.4646	7.12696e-51	628
11187	-16.1866	7.15347e-51	764
5356	-15.7376	7.32865e-51	1198
27131	-16.7478	7.34876e-51	533
56949	-16.5872	7.39222e-51	582
54921	-16.5991	7.39873e-51	578
7132	-15.6475	7.47332e-51	1355
26127	-16.0713	7.54976e-51	838
56683	-15.9732	7.71486e-51	916
23350	-16.1868	7.8946e-51	759
80331	-17.0981	8.11675e-51	450
5082	-16.7812	8.27927e-51	521
347734	-16.0922	8.52275e-51	816
285148	-16.5443	8.64195e-51	592
10106	-15.8128	8.68038e-51	1075
2483	-15.9163	8.72114e-51	960
51244	-16.3043	8.72493e-51	691
4258	-16.4864	8.92024e-51	612
51227	-16.5717	9.10189e-51	581
23636	-17.1898	9.2072e-51	431
6919	-16.9711	9.35633e-51	473
51184	-15.9084	9.40361e-51	962
26263	-16.1029	9.42456e-51	803
22924	-16.4713	9.68645e-51	615
253260	-16.6173	9.79772e-51	564
55101	-16.0377	1.01806e-50	845
11177	-15.5933	1.05441e-50	1415
3093	-15.8751	1.08799e-50	984
22823	-16.3019	1.08997e-50	683
391	-15.8453	1.10047e-50	1015
9328	-16.3738	1.10128e-50	650
56945	-15.9973	1.12611e-50	870
653784	-15.6234	1.13086e-50	1341
23353	-16.3611	1.14665e-50	654
6421	-15.8953	1.16725e-50	958
26574	-16.1866	1.17236e-50	740
55254	-16.481	1.17693e-50	605
79017	-15.6012	1.20047e-50	1377
51117	-16.5377	1.20894e-50	584
9637	-16.1802	1.21278e-50	742
29095	-15.5883	1.22775e-50	1401
23597	-15.7924	1.25211e-50	1065
3189	-15.4308	1.25841e-50	1852
11070	-16.3567	1.30789e-50	651
51192	-16.1142	1.30801e-50	778
84271	-16.3771	1.31853e-50	642
8402	-15.5747	1.34436e-50	1416
79155	-15.8799	1.34682e-50	962
1353	-16.2238	1.3545e-50	713
56271	-15.6057	1.3549e-50	1349
11193	-16.2131	1.37545e-50	718
23647	-15.7034	1.40512e-50	1174
826	-16.0795	1.42302e-50	796
2773	-16.0759	1.4349e-50	798
1654	-15.5403	1.44992e-50	1483
23215	-15.4329	1.46714e-50	1802
56270	-15.589	1.53463e-50	1364
80764	-16.1054	1.54171e-50	775
23469	-16.1682	1.55669e-50	737
51388	-16.2515	1.6272e-50	691
5371	-16.444	1.63672e-50	608
57179	-16.3119	1.64786e-50	662
51755	-16.9142	1.70739e-50	473
126695	-17.2076	1.78008e-50	417
2677	-17.1415	1.79487e-50	428
27113	-15.6298	1.80277e-50	1263
81603	-17.1802	1.84004e-50	421
9255	-15.5818	1.84966e-50	1350
51523	-16.7111	1.85207e-50	520
8508	-16.7911	1.89885e-50	499
5786	-16.5783	1.94326e-50	557
6389	-15.6101	1.94573e-50	1288
26190	-16.808	1.97705e-50	494
5936	-16.7014	1.97734e-50	521
5813	-16.8328	1.99229e-50	488
7750	-16.936	2.0165e-50	465
8677	-15.8117	2.03214e-50	999
154467	-16.4374	2.05657e-50	603
7525	-16.091	2.05897e-50	769
5591	-16.2328	2.07681e-50	690
28989	-15.5587	2.08646e-50	1379
2926	-15.9738	2.20076e-50	846
23764	-15.3498	2.23348e-50	2019
80308	-16.5946	2.24934e-50	548
55312	-15.9289	2.29487e-50	879
115286	-16.3261	2.44589e-50	641
6713	-15.8046	2.47259e-50	990
440	-16.1239	2.48387e-50	740
64771	-16.7235	2.5554e-50	509
8871	-16.906	2.62686e-50	466
378805	-16.3387	2.63873e-50	633
4170	-15.5651	2.64932e-50	1329
11214	-16.8987	2.69773e-50	467
129531	-15.7867	2.8237e-50	998
89891	-16.9021	2.87806e-50	465
83541	-16.601	2.9306e-50	539
57085	-15.3794	3.07413e-50	1800
81619	-17.6756	3.07532e-50	347
10240	-16.4447	3.13279e-50	587
64343	-16.4361	3.13625e-50	590
8301	-16.4107	3.15058e-50	599
51441	-15.4643	3.16896e-50	1528
5928	-15.7037	3.19083e-50	1085
5962	-15.7606	3.20011e-50	1016
10489	-16.3244	3.20056e-50	632
83451	-16.5519	3.23358e-50	551
28511	-16.7993	3.26534e-50	485
93100	-15.6153	3.28293e-50	1210
51706	-15.8198	3.30582e-50	951
9276	-15.561	3.39051e-50	1301
113444	-15.7494	3.49035e-50	1021
10966	-16.3157	3.53446e-50	632
27250	-15.6663	3.61999e-50	1122
94101	-15.6005	3.64957e-50	1221
65005	-15.6931	3.73138e-50	1083
5066	-16.4851	3.73924e-50	568
150684	-16.1165	3.80706e-50	724
51103	-16.3899	3.87198e-50	600
93611	-16.7489	3.89417e-50	493
128	-15.5469	3.91274e-50	1307
552889	-16.2636	3.95751e-50	650
8050	-16.8234	4.04276e-50	475
80777	-15.7863	4.17016e-50	966
4357	-15.4835	4.24834e-50	1427
8030	-16.9723	4.35874e-50	443
6836	-15.4376	4.37834e-50	1535
56882	-16.2136	4.45295e-50	668
92002	-17.5546	4.51354e-50	356
84274	-16.6219	4.51381e-50	522
22800	-15.6775	4.55441e-50	1083
2030	-16.7462	4.58451e-50	490
125488	-16.2827	4.62569e-50	636
78994	-16.8196	4.62938e-50	473
29117	-16.7025	4.70826e-50	500
79188	-16.2895	4.77858e-50	632
10670	-15.4432	4.78764e-50	1503
83787	-15.8957	4.83768e-50	857
6016	-15.7141	4.84033e-50	1032
10093	-15.9409	4.88958e-50	822
4597	-15.869	4.89093e-50	878
152189	-15.9213	4.92987e-50	836
10424	-15.9841	4.97101e-50	791
85007	-16.9584	5.02937e-50	443
5824	-16.5242	5.083e-50	547
79586	-15.8536	5.11413e-50	888
4087	-16.647	5.16003e-50	512
56910	-16.0999	5.28004e-50	718
85313	-16.4108	5.39642e-50	582
64207	-16.4427	5.426e-50	571
79035	-16.4121	5.49418e-50	581
27032	-16.2919	5.50002e-50	626
11180	-16.647	5.60773e-50	510
5771	-15.4343	5.65428e-50	1494
10397	-15.8208	5.78548e-50	908
91300	-16.1309	5.85593e-50	697
6605	-16.241	5.86982e-50	645
56900	-16.5343	5.88187e-50	540
51582	-15.75	6.11757e-50	972
84661	-15.3089	6.2964e-50	1869
3455	-15.8511	6.673e-50	872
24148	-16.0639	6.81953e-50	726
25816	-15.6279	6.9588e-50	1105
92667	-16.4435	7.05937e-50	563
124491	-16.3205	7.09742e-50	606
6001	-15.4692	7.54996e-50	1363
26277	-16.06	7.61553e-50	723
10101	-15.7216	7.67601e-50	983
97	-16.2247	7.6804e-50	642
23376	-16.6727	7.71403e-50	496
2034	-16.5411	7.97668e-50	530
79752	-15.8736	8.29752e-50	840
81532	-16.217	8.38721e-50	642
10945	-15.3467	8.49022e-50	1656
10573	-15.3823	8.53374e-50	1550
25979	-15.9711	8.57001e-50	770
3297	-15.5793	8.57583e-50	1151
51545	-16.2809	9.05875e-50	613
7769	-16.4874	9.15435e-50	542
1845	-16.8403	9.55429e-50	454
55172	-16.0324	9.71005e-50	727
64400	-16.355	9.78776e-50	583
51571	-15.586	9.91417e-50	1125
51076	-16.3219	1.00567e-49	594
57222	-16.9942	1.01145e-49	424
90390	-15.7312	1.01747e-49	950
10419	-15.9237	1.03201e-49	791
57038	-16.0213	1.0405e-49	730
5538	-15.6952	1.04496e-49	985
1725	-15.2653	1.06556e-49	1890
64062	-17.5032	1.09918e-49	351
11344	-15.7522	1.12431e-49	922
57192	-16.7216	1.13024e-49	476
56935	-15.9015	1.17301e-49	799
23071	-15.46	1.17833e-49	1313
8904	-15.3624	1.18723e-49	1537
8899	-16.0997	1.2279e-49	681
9766	-17.2877	1.24276e-49	376
23193	-17.2503	1.24951e-49	381
79038	-16.2246	1.258e-49	624
4150	-16.5872	1.26264e-49	506
120534	-16.5043	1.28698e-49	528
10484	-16.4616	1.30859e-49	540
8893	-16.9448	1.32745e-49	428
382	-15.3347	1.34378e-49	1589
4141	-15.7848	1.34413e-49	880
116832	-16.6153	1.36472e-49	497
8405	-16.3306	1.37157e-49	581
79027	-16.8461	1.43713e-49	445
644	-15.5248	1.43962e-49	1173
51256	-17.0401	1.46927e-49	410
10211	-15.4791	1.47059e-49	1246
84971	-16.4561	1.49678e-49	538
2821	-16.0434	1.60332e-49	698
56851	-15.2793	1.61007e-49	1722
10055	-16.6459	1.6673e-49	485
7422	-16.2737	1.73272e-49	594
9577	-16.6709	1.75966e-49	478
64324	-17.0512	1.79396e-49	405
374969	-16.7476	1.85513e-49	460
114926	-16.1112	1.88349e-49	658
147807	-16.2435	1.97292e-49	601
4074	-15.4042	1.99212e-49	1345
57448	-16.6353	2.04133e-49	483
6150	-15.516	2.11713e-49	1141
80824	-16.9556	2.11962e-49	418
3485	-17.003	2.12999e-49	410
5935	-15.4723	2.1587e-49	1207
10928	-15.5759	2.20771e-49	1055
4236	-15.8966	2.21931e-49	767
4836	-15.3521	2.28218e-49	1438
51650	-15.7122	2.28995e-49	906
79135	-16.1028	2.29548e-49	654
54808	-16.7852	2.30236e-49	448
100506233	-16.0516	2.31166e-49	678
134553	-16.2801	2.3432e-49	582
11231	-15.3782	2.34362e-49	1374
8884	-15.5669	2.42551e-49	1057
64112	-16.8085	2.47874e-49	442
79056	-15.9487	2.51443e-49	729
29959	-15.4962	2.54842e-49	1149
9474	-15.7693	2.58411e-49	849
11068	-16.2732	2.87431e-49	578
318	-16.314	2.88207e-49	564
84265	-17.5352	2.90804e-49	336
988	-16.3753	3.03053e-49	543
23013	-16.0814	3.17132e-49	651
528	-15.9896	3.37357e-49	693
256586	-16.0962	3.37417e-49	642
5894	-16.2748	3.42255e-49	572
6867	-16.2889	3.44732e-49	567
64432	-15.8626	3.46462e-49	765
6745	-15.3732	3.48971e-49	1321
1073	-15.8248	3.53331e-49	789
54927	-15.5271	3.53434e-49	1070
100505876	-16.2926	3.77949e-49	563
23291	-16.7968	3.84797e-49	436
10124	-15.7006	3.90424e-49	878
475	-15.2142	3.94833e-49	1717
3916	-15.1626	3.95541e-49	1917
8239	-16.7214	4.01541e-49	450
84364	-16.2198	4.06436e-49	586
58478	-15.6566	4.09683e-49	914
3098	-15.5889	4.16506e-49	981
65065	-15.2789	4.21494e-49	1506
901	-16.0491	4.27091e-49	654
55075	-16.4738	4.27436e-49	506
56998	-15.7219	4.27917e-49	854
283991	-16.0003	4.30474e-49	677
51141	-16.2055	4.35362e-49	589
84869	-16.5791	4.43061e-49	479
4925	-15.264	4.49685e-49	1533
10126	-17.3746	4.65907e-49	348
9341	-16.0909	4.67107e-49	632
54788	-16.0811	4.69608e-49	636
2180	-15.7905	4.72964e-49	796
51014	-15.9975	4.76909e-49	674
55666	-16.997	4.76937e-49	398
51231	-17.0701	4.77049e-49	387
9147	-16.1798	4.84946e-49	595
7247	-15.8628	4.87075e-49	747
84973	-15.3494	4.88803e-49	1317
6643	-15.5999	4.93393e-49	955
22913	-15.3835	5.02222e-49	1248
1326	-16.1869	5.04803e-49	591
54461	-15.2396	5.22993e-49	1570
152137	-15.5276	5.26477e-49	1030
2961	-15.8888	5.43927e-49	726
51282	-15.135	5.88275e-49	1910
9135	-16.4269	6.02665e-49	510
9031	-16.5079	6.05917e-49	489
84316	-15.2625	6.1003e-49	1476
140885	-16.3644	6.13592e-49	527
8496	-15.792	6.48532e-49	777
25915	-15.1572	6.5376e-49	1788
1613	-15.5085	6.62994e-49	1031
59271	-15.2191	6.99683e-49	1566
51027	-16.4734	7.05849e-49	494
5134	-15.2713	7.25445e-49	1422
197370	-15.3013	7.35243e-49	1352
10607	-16.3757	7.36022e-49	519
1593	-15.0753	7.46465e-49	2114
5516	-16.1661	7.66013e-49	585
58526	-15.8583	7.79916e-49	726
10067	-15.5461	7.81347e-49	973
51390	-15.6612	8.21649e-49	860
55337	-15.8864	8.32822e-49	707
23002	-15.6077	8.67827e-49	903
79921	-15.2042	8.73136e-49	1561
22889	-16.426	8.74996e-49	501
3983	-16.8654	8.92289e-49	409
5481	-15.644	9.03383e-49	868
4482	-16.0935	9.0474e-49	607
27336	-16.0373	9.09295e-49	630
4814	-15.5002	9.09394e-49	1011
81502	-15.1546	9.54453e-49	1696
57149	-15.9986	9.58744e-49	645
51734	-15.3836	9.63576e-49	1163
151194	-16.2624	9.75626e-49	545
150472	-16.6394	9.84602e-49	449
64061	-16.4557	1.01058e-48	490
57018	-15.101	1.04548e-48	1874
4700	-15.0869	1.06497e-48	1929
57003	-15.2436	1.08576e-48	1415
1977	-15.2359	1.0946e-48	1432
7110	-15.5693	1.10306e-48	921
9650	-16.22	1.10317e-48	555
10227	-15.1503	1.11229e-48	1672
84305	-16.5808	1.15941e-48	458
171586	-16.1781	1.18012e-48	567
84292	-16.3852	1.19999e-48	504
3516	-15.8579	1.23986e-48	704
54862	-16.1971	1.24283e-48	559
84897	-15.7841	1.28971e-48	745
2778	-15.1007	1.32044e-48	1805
58516	-15.3276	1.35834e-48	1211
93487	-15.3282	1.41039e-48	1205
537	-15.5653	1.445e-48	904
10195	-15.6007	1.47035e-48	871
50865	-15.4198	1.47541e-48	1063
1649	-15.7113	1.48297e-48	785
22930	-16.4974	1.50403e-48	471
10845	-15.9482	1.54691e-48	649
120103	-15.8799	1.55662e-48	682
7267	-15.1835	1.55814e-48	1497
23412	-15.5469	1.5704e-48	915
51321	-16.4347	1.63366e-48	484
2717	-15.4188	1.64755e-48	1053
10152	-15.9641	1.65988e-48	639
5431	-16.3667	1.71937e-48	500
9525	-15.5839	1.75537e-48	873
22934	-15.9581	1.77819e-48	639
6760	-15.9726	1.8049e-48	632
529	-15.0486	1.81168e-48	1925
7336	-15.1515	1.82332e-48	1553
126382	-16.191	1.86157e-48	549
7991	-15.5644	1.88681e-48	885
26995	-15.8423	1.88762e-48	693
8543	-15.1231	1.90486e-48	1629
8774	-15.9394	1.94025e-48	644
28992	-16.1684	1.94898e-48	555
5501	-15.2741	1.98784e-48	1254
84231	-15.7583	2.00423e-48	738
1453	-15.5586	2.02672e-48	885
65264	-15.9643	2.03663e-48	631
26355	-15.3518	2.05826e-48	1121
51075	-15.335	2.06431e-48	1146
23095	-15.9622	2.08578e-48	631
9559	-15.4568	2.14951e-48	982
35	-17.0962	2.15134e-48	362
29979	-15.2649	2.16013e-48	1259
2591	-15.371	2.16318e-48	1088
221154	-16.1109	2.19152e-48	571
7791	-15.708	2.23726e-48	764
163	-15.8344	2.2614e-48	689
2013	-15.6675	2.34106e-48	789
51015	-15.7331	2.45418e-48	743
3628	-16.1245	2.51236e-48	562
84270	-15.1815	2.55044e-48	1408
55108	-15.3584	2.75739e-48	1079
23158	-16.4468	2.79788e-48	469
11183	-16.3014	2.82772e-48	505
9821	-15.4485	2.89084e-48	965
92421	-16.4588	3.10525e-48	464
84936	-16.2769	3.14151e-48	509
9409	-15.8142	3.19475e-48	684
57128	-15.2067	3.21928e-48	1313
9522	-16.0754	3.24902e-48	571
10724	-15.9669	3.29173e-48	612
359948	-15.7404	3.32517e-48	723
493856	-15.0796	3.34228e-48	1633
55898	-16.2161	3.42886e-48	524
91603	-16.5474	3.42962e-48	443
65977	-16.2425	3.47532e-48	516
145864	-15.9965	3.49042e-48	598
6711	-16.0599	3.51668e-48	574
1937	-16.5373	3.61739e-48	444
79869	-17.2856	3.68786e-48	333
375056	-16.0974	3.73623e-48	559
23352	-16.1737	3.78497e-48	534
55081	-15.2747	3.82098e-48	1165
9694	-15.734	3.88365e-48	719
123720	-15.8894	3.90044e-48	639
54989	-16.0363	3.92073e-48	579
79090	-15.6772	3.9457e-48	753
152217	-15.5846	4.00668e-48	817
100505994	-15.4886	4.01322e-48	898
10142	-15.174	4.08908e-48	1343
8895	-15.5023	4.14951e-48	883
10994	-16.6423	4.17615e-48	421
54985	-16.0192	4.33325e-48	582
23451	-15.0292	4.3599e-48	1738
9101	-15.9878	4.44537e-48	593
5436	-15.0995	4.53756e-48	1505
10283	-16.3351	4.67557e-48	484
11282	-16.5615	4.70823e-48	434
116138	-15.4116	4.73403e-48	962
3017	-15.8346	4.81456e-48	656
8661	-15.0368	4.8603e-48	1682
10099	-15.6464	4.91074e-48	761
79624	-16.2207	4.92367e-48	513
150223	-15.6064	5.02844e-48	787
23326	-16.436	5.20256e-48	458
9166	-15.8817	5.21825e-48	631
8678	-16.1368	5.27442e-48	536
10957	-14.9451	5.36364e-48	2036
29957	-15.9604	5.38819e-48	597
5050	-15.8455	5.68656e-48	644
5048	-15.134	5.70902e-48	1375
439	-15.0534	5.72345e-48	1588
23468	-15.6955	5.98313e-48	720
55827	-15.9333	6.16797e-48	603
11097	-16.1383	6.18915e-48	531
6051	-15.4909	6.19222e-48	864
8349	-15.5236	6.25398e-48	836
10111	-15.5972	6.32797e-48	780
90313	-15.5527	6.78767e-48	808
10625	-16.2224	6.84634e-48	504
54800	-15.9728	6.84648e-48	584
2651	-16.1001	6.84691e-48	540
1994	-15.1178	6.89175e-48	1379
8568	-15.6357	7.07087e-48	748
401505	-15.4476	7.08539e-48	893
10493	-16.3867	7.20521e-48	462
7320	-14.9429	7.25345e-48	1938
9997	-15.93	7.36755e-48	598
6617	-15.9403	7.57171e-48	593
56994	-15.115	7.60429e-48	1368
9130	-15.1564	7.62313e-48	1280
6449	-15.8917	7.69396e-48	612
51042	-15.0812	7.69827e-48	1447
23673	-15.2664	7.77009e-48	1093
28951	-15.6347	7.85451e-48	743
10123	-16.2977	7.88142e-48	481
8837	-14.9891	8.00443e-48	1718
10939	-16.1614	8.02269e-48	517
51593	-15.9449	8.07473e-48	589
283	-15.3827	8.1498e-48	946
9698	-16.1425	8.18145e-48	522
26151	-15.8931	8.21975e-48	609
6598	-15.2276	8.31343e-48	1143
3257	-16.0572	8.34686e-48	548
6891	-15.5082	8.62287e-48	827
54663	-15.4262	8.74225e-48	897
10362	-15.2546	8.78128e-48	1096
55573	-15.5929	8.9514e-48	763
83871	-15.0049	8.97123e-48	1634
10490	-15.2929	9.11556e-48	1040
26268	-15.3373	9.31595e-48	984
29985	-15.7543	9.37286e-48	667
165324	-16.6762	9.37795e-48	401
84146	-16.2644	9.45016e-48	485
26511	-15.1887	9.59624e-48	1188
1163	-14.9663	9.87555e-48	1744
8834	-15.2284	1.01191e-47	1118
54890	-15.3068	1.01312e-47	1012
8841	-15.6266	1.04342e-47	733
11145	-15.097	1.0484e-47	1353
6478	-15.9593	1.07401e-47	574
10550	-14.897	1.08689e-47	2015
1397	-15.5776	1.11174e-47	761
9801	-15.2429	1.11321e-47	1086
151011	-15.9231	1.12298e-47	586
123036	-15.3819	1.12432e-47	920
4719	-15.945	1.14955e-47	577
9246	-15.0404	1.15849e-47	1472
6464	-15.547	1.1704e-47	779
221496	-16.2092	1.17204e-47	494
283951	-15.8934	1.17491e-47	596
10494	-15.897	1.19351e-47	594
10238	-15.6871	1.22503e-47	690
374291	-15.0153	1.22795e-47	1529
1317	-15.7342	1.23691e-47	665
7328	-15.1556	1.25522e-47	1209
26121	-15.1875	1.26633e-47	1154
283149	-16.7135	1.27201e-47	390
340252	-16.3655	1.30234e-47	454
25832	-16.2805	1.33141e-47	473
401397	-15.8965	1.34596e-47	590
57062	-14.9395	1.35258e-47	1756
38	-16.3265	1.40844e-47	461
6882	-15.8495	1.41673e-47	607
5754	-16.634	1.42269e-47	401
10527	-15.848	1.44177e-47	607
4683	-16.2106	1.47295e-47	488
90634	-15.8683	1.51276e-47	597
7259	-16.2325	1.63133e-47	480
51056	-15.1362	1.6315e-47	1207
833	-15.3345	1.66072e-47	936
7150	-15.1771	1.84178e-47	1124
84886	-15.5787	1.90156e-47	731
55183	-16.082	1.95367e-47	516
51143	-15.5487	1.97505e-47	748
10040	-15.5912	1.99144e-47	721
6320	-16.375	2.00094e-47	443
5639	-16.3238	2.09714e-47	453
91942	-15.1029	2.16725e-47	1227
138050	-16.1844	2.19561e-47	485
79603	-16.6014	2.2075e-47	399
56993	-15.0047	2.31611e-47	1427
51573	-15.4042	2.38834e-47	843
10491	-16.6989	2.43178e-47	382
79621	-16.6379	2.50118e-47	391
10951	-15.119	2.51356e-47	1178
81539	-15.0975	2.54276e-47	1214
2872	-16.2142	2.55096e-47	474
55862	-14.9342	2.5793e-47	1604
329	-15.3009	2.59854e-47	933
23514	-16.4895	2.6843e-47	415
9529	-16.0275	2.72756e-47	523
84818	-16.2977	2.74521e-47	453
5062	-15.5904	2.76176e-47	705
92259	-15.0705	2.76542e-47	1252
59307	-15.9593	2.77656e-47	544
113829	-16.2954	2.80988e-47	453
81688	-16.5534	2.9679e-47	402
22993	-16.3123	2.98751e-47	448
60314	-15.0633	3.0122e-47	1253
5873	-15.7632	3.02276e-47	615
23564	-15.0011	3.06954e-47	1383
373156	-14.9344	3.09388e-47	1560
10695	-15.4598	3.13849e-47	782
93974	-14.8195	3.15556e-47	2006
10553	-14.7933	3.33746e-47	2125
6788	-16.3011	3.35132e-47	448
56262	-16.6966	3.43505e-47	377
26519	-15.0242	3.46642e-47	1310
23304	-16.7714	3.5171e-47	366
4781	-15.1185	3.56175e-47	1134
4296	-16.6641	3.6299e-47	381
54623	-16.1052	3.66999e-47	493
81565	-16.4897	3.73864e-47	409
80146	-14.9396	3.75137e-47	1502
8935	-15.5886	3.7573e-47	691
55500	-15.4335	3.82796e-47	789
4724	-14.9654	3.86245e-47	1427
[truncated: 20,050 more rows]

## Sheet: SourceDataFig4CD
EntrezID	Pool-1	Pool-2	Pool-3
7295	0.694608	1.6907	0.409973
7311	0.360126	0.480822	0.199608
2597	-0.137645	0.0982472	-0.114172
6187	0.159422	-0.0538176	0.10015
6201	0.17023	0.354151	0.144747
2197	0.235136	0.368914	0.299539
6204	0.443749	0.355442	0.143361
6132	0.239645	0.0909198	-0.0244535
6222	0.139683	0.365811	0.0277213
6188	0.213623	0.146128	0.171376
4666	0.0968272	-0.2857	0.16953
4736	0.230314	0.093731	0.0184644

## Sheet: SourceDataFig5A-Ind4
Ind-4
AvExp72g	PotencyClass
10.4122	Rest
10.1379	Rest
10.5859	Rest
10.2553	Rest
10.3337	Rest
9.76104	Rest
10.0002	Rest
10.1464	Rest
10.4815	Top5%
10.1462	Rest
10.6719	Rest
10.7669	Rest
10.3944	Rest
9.57248	Rest
9.9677	Rest
10.3569	Rest
9.60123	Rest
10.0314	Rest
9.70764	Rest
10.7604	Rest
10.5069	Rest
10.7369	Rest
10.2673	Rest
9.49895	Rest
10.5285	Rest
10.6438	Top5%
10.7563	Rest
10.6306	Rest
10.9706	Rest
9.9462	Rest
9.63588	Rest
9.83841	Rest
9.6478	Rest
10.4959	Rest
9.31314	Rest
10.4128	Rest
10.4511	Rest
10.6747	Rest
10.1372	Rest
10.5461	Rest
10.6538	Rest
9.45541	Rest
9.66737	Rest
10.3216	Rest
10.2843	Rest
10.4237	Rest
9.44608	Rest
10.8911	Top5%
10.7256	Rest
9.45574	Rest
9.78796	Rest
9.88506	Rest
9.68963	Rest
9.9835	Rest
10.5707	Rest
10.1575	Rest
10.0997	Rest
9.94566	Rest
10.0309	Rest
10.8588	Rest
10.3844	Rest
9.76522	Rest
9.73991	Rest
10.5577	Rest
10.3614	Rest
9.89356	Rest
9.71341	Rest
7.56352	Rest
9.56174	Rest
10.3705	Rest
10.5935	Rest
10.4942	Rest
10.4426	Rest
10.2968	Rest
10.5089	Rest
9.51022	Rest
10.3554	Rest
9.98743	Rest
9.9418	Rest
8.93458	Rest
9.61596	Rest
9.77615	Rest
9.85517	Rest
9.86201	Rest
10.9481	Top5%
10.3144	Rest
10.6224	Rest
8.79503	Rest
10.6134	Rest
10.3918	Rest
10.7273	Top5%
10.6368	Rest
9.76554	Rest
9.9306	Rest
10.6041	Rest
10.4621	Rest
10.7595	Rest
10.7353	Top5%
10.1781	Rest
10.2652	Rest
10.5772	Top5%
10.5205	Rest
10.0532	Rest
9.95213	Rest
8.86663	Rest
10.9617	Top5%
8.78731	Rest
10.5035	Rest
9.9316	Rest
10.0196	Rest
10.0087	Rest
10.9412	Rest
10.2975	Rest
10.296	Rest
10.3282	Rest
10.0999	Rest
10.4053	Rest
10.1685	Rest
10.0042	Rest
10.2541	Rest
10.3886	Rest
10.7511	Rest
10.0881	Rest
10.5696	Rest
10.5669	Rest
10.2272	Rest
10.5151	Rest
10.6805	Rest
9.40492	Rest
9.93405	Rest
9.46198	Rest
10.1456	Rest
9.86962	Rest
9.99162	Rest
10.0244	Rest
9.30833	Rest
10.4931	Rest
9.60789	Rest
9.78301	Rest
10.8109	Top5%
9.69992	Rest
10.2805	Rest
10.7523	Rest
10.4958	Rest
10.3812	Rest
10.3318	Rest
11.1108	Rest
8.96589	Rest
10.3129	Rest
10.2438	Rest
10.6053	Rest
8.36626	Rest
9.74923	Rest
10.6779	Rest
10.862	Rest
10.3096	Rest
9.96572	Rest
10.3593	Rest
10.3147	Rest
10.2599	Rest
8.63344	Rest
10.3531	Rest
10.1836	Rest
10.668	Rest
10.4903	Rest
9.78879	Rest
10.6169	Rest
10.4005	Rest
10.801	Rest
10.2748	Rest
10.6907	Rest
10.5575	Rest
10.1727	Rest
9.85986	Rest
8.76677	Rest
9.59606	Rest
10.8623	Top5%
9.78088	Rest
10.2891	Rest
9.98212	Rest
10.1485	Rest
10.2009	Rest
9.2883	Rest
10.4565	Rest
9.88164	Rest
10.4064	Rest
10.6382	Rest
7.69824	Rest
10.7261	Top5%
10.2894	Rest
9.8294	Rest
10.2813	Rest
10.2769	Rest
9.40445	Rest
10.0661	Rest
9.13371	Rest
9.79346	Rest
10.7204	Rest
10.7022	Rest
10.3426	Rest
9.7868	Rest
10.5214	Rest
10.8931	Rest
9.92633	Rest
9.94391	Rest
10.5056	Rest
10.7407	Rest
10.769	Rest
8.51858	Rest
10.2078	Rest
10.4381	Rest
10.2871	Rest
10.2864	Rest
10.1914	Rest
9.15066	Rest
10.4752	Rest
10.5727	Top5%
10.1219	Rest
10.5384	Rest
10.7043	Top5%
10.5809	Rest
10.1719	Rest
9.72486	Rest
10.6182	Rest
10.1009	Rest
9.4352	Rest
8.64906	Rest
10.5158	Rest
10.2572	Rest
10.5426	Rest
10.6112	Rest
10.6094	Rest
10.1881	Rest
10.1261	Rest
10.1909	Rest
9.7171	Rest
10.5666	Rest
8.69437	Rest
10.7779	Rest
10.1323	Rest
10.2566	Rest
10.6129	Rest
9.67091	Rest
10.0428	Rest
9.74437	Rest
8.74384	Rest
10.2809	Rest
10.306	Rest
10.7963	Rest
10.8318	Rest
10.8384	Rest
10.8214	Rest
9.04575	Rest
10.2112	Rest
9.70943	Rest
10.3364	Rest
10.6395	Top5%
10.2991	Rest
10.1779	Rest
10.3126	Rest
10.3412	Rest
10.5935	Rest
10.2701	Rest
9.18528	Rest
9.39802	Rest
9.67668	Rest
9.63458	Rest
10.1438	Rest
8.94157	Rest
10.5293	Rest
10.1135	Rest
9.44252	Rest
9.38841	Rest
10.161	Rest
10.6335	Rest
10.6377	Rest
9.97014	Rest
10.0315	Rest
10.1323	Rest
8.8857	Rest
10.4873	Rest
10.6406	Rest
10.5314	Rest
10.7946	Rest
10.1427	Rest
10.2119	Rest
8.6074	Rest
10.2572	Rest
10.164	Rest
10.7061	Rest
8.91908	Rest
9.94866	Rest
10.3091	Rest
10.5827	Rest
7.98662	Rest
10.262	Rest
9.96437	Rest
10.332	Rest
10.3346	Rest
10.299	Rest
9.53336	Rest
10.7406	Rest
9.40915	Rest
10.3352	Rest
9.76539	Rest
10.0008	Rest
10.2411	Rest
10.8167	Rest
9.65978	Rest
10.8073	Top5%
10.7845	Rest
9.74451	Rest
10.1772	Rest
9.77393	Rest
9.83406	Rest
10.446	Rest
9.8463	Rest
9.87249	Rest
10.6413	Rest
10.7194	Rest
10.2238	Rest
10.5104	Rest
9.81793	Rest
10.7749	Rest
9.24451	Rest
10.6039	Rest
10.7824	Top5%
10.5482	Rest
10.5609	Rest
9.05839	Rest
10.7255	Rest
10.1341	Rest
10.7476	Rest
10.7316	Rest
10.7533	Rest
8.9144	Rest
10.3672	Rest
10.5452	Rest
8.63254	Rest
10.7792	Top5%
10.4511	Rest
10.4618	Rest
10.1337	Rest
9.56216	Rest
10.412	Rest
9.86884	Rest
10.8159	Rest
10.8529	Rest
10.6563	Rest
10.276	Top5%
9.86484	Rest
9.78045	Rest
9.96875	Rest
10.466	Rest
10.1774	Rest
9.89619	Rest
10.3105	Rest
9.40509	Rest
10.5559	Rest
9.78255	Rest
9.89271	Rest
10.4472	Rest
10.1418	Rest
9.00475	Rest
9.76954	Rest
10.2117	Rest
10.1537	Rest
9.84873	Rest
10.9387	Rest
10.7171	Rest
9.57999	Rest
9.32218	Rest
10.1677	Rest
10.713	Rest
10.0381	Rest
10.4391	Rest
10.2559	Rest
10.4066	Rest
10.2927	Rest
10.2778	Rest
10.6702	Top5%
9.66547	Rest
10.4471	Rest
10.2642	Rest
10.781	Rest
9.8928	Rest
10.3846	Rest
10.2225	Rest
10.9045	Rest
10.1942	Rest
10.9909	Rest
8.69526	Rest
10.1521	Rest
10.3667	Rest
10.5698	Rest
10.4823	Rest
10.5261	Rest
9.86017	Rest
9.26974	Rest
10.5513	Rest
9.26808	Rest
10.3598	Rest
10.5897	Top5%
10.501	Rest
9.02561	Rest
10.8255	Rest
10.747	Rest
9.62459	Rest
8.78076	Rest
10.0472	Rest
10.2292	Rest
9.17965	Rest
9.77265	Rest
9.98495	Rest
9.66626	Rest
9.84401	Rest
10.3932	Rest
10.7162	Rest
10.5566	Rest
10.1744	Rest
10.5687	Rest
9.59947	Rest
9.20743	Rest
10.0842	Rest
10.409	Rest
9.62424	Rest
10.4865	Rest
9.23608	Rest
10.0656	Rest
9.77156	Rest
10.48	Rest
10.1085	Rest
10.9512	Rest
10.6476	Rest
9.96827	Rest
9.93483	Rest
10.195	Rest
10.4473	Rest
10.4931	Rest
9.8835	Rest
9.79256	Rest
10.3952	Rest
9.82224	Rest
9.78845	Rest
10.3448	Rest
9.44113	Rest
9.67815	Rest
9.43605	Rest
10.4775	Rest
10.0336	Rest
10.4906	Rest
10.6427	Rest
10.3304	Rest
10.3378	Rest
10.1585	Rest
10.2059	Rest
9.6256	Rest
10.4516	Rest
10.3004	Rest
10.3059	Rest
10.891	Rest
10.1004	Rest
9.22882	Rest
8.84353	Rest
10.3318	Rest
10.0483	Rest
9.91966	Rest
10.4735	Rest
10.2492	Rest
10.3655	Rest
10.8705	Rest
10.7872	Rest
10.1073	Top5%
9.63258	Rest
9.70437	Rest
10.0323	Rest
10.519	Rest
9.64695	Rest
9.85786	Rest
10.4762	Rest
9.61121	Rest
10.8043	Rest
9.97068	Rest
10.0104	Rest
10.0797	Rest
10.9175	Rest
10.5454	Rest
10.1787	Rest
10.7822	Rest
10.1733	Rest
9.75237	Rest
10.5467	Rest
10.5873	Rest
10.7039	Rest
10.5593	Rest
10.1282	Rest
9.81755	Rest
9.37737	Rest
8.93748	Rest
9.9577	Rest
9.38776	Rest
9.70138	Rest
10.5326	Rest
9.6844	Rest
9.77539	Rest
9.82291	Rest
10.5971	Rest
10.2373	Rest
9.00811	Rest
10.5286	Rest
10.5726	Rest
9.6276	Rest
10.4364	Rest
10.6371	Rest
10.499	Rest
10.14	Rest
9.90226	Rest
10.7931	Rest
10.2578	Rest
10.5321	Rest
10.2085	Rest
10.2097	Rest
9.9603	Rest
10.8024	Rest
10.4282	Rest
10.9391	Rest
10.5085	Top5%
10.7251	Rest
10.5074	Rest
10.6192	Top5%
10.1499	Rest
9.97974	Rest
9.78114	Rest
9.97819	Rest
10.4623	Rest
10.7458	Rest
10.4372	Rest
10.4788	Rest
9.92396	Rest
10.4904	Top5%
10.7223	Rest
9.5969	Rest
10.5573	Top5%
9.10484	Rest
10.2254	Rest
10.4098	Rest
10.2529	Rest
9.10665	Rest
10.0063	Rest
10.5651	Rest
9.89605	Rest
10.0925	Rest
9.82882	Rest
10.1797	Rest
10.3397	Rest
10.1427	Rest
10.8411	Top5%
10.3508	Rest
10.727	Rest
10.0801	Rest
10.3613	Rest
10.4047	Rest
9.93591	Rest
10.4648	Rest
10.4612	Rest
10.4097	Rest
10.2332	Rest
10.2847	Rest
9.48454	Rest
10.5998	Rest
9.26642	Rest
10.2296	Rest
9.86254	Rest
10.8617	Rest
10.6827	Rest
10.2172	Rest
10.0704	Rest
10.3457	Rest
9.71659	Rest
10.9111	Rest
10.4801	Rest
10.2959	Rest
10.3003	Rest
10.304	Rest
10.5352	Rest
10.1972	Rest
10.8399	Rest
9.948	Rest
10.5645	Rest
9.2642	Rest
9.51988	Rest
10.3144	Rest
10.0392	Rest
8.91804	Rest
9.37018	Rest
7.89261	Rest
10.1458	Rest
9.66356	Rest
10.5727	Top5%
10.1139	Rest
10.249	Rest
10.6544	Rest
10.5148	Rest
10.8438	Top5%
10.3171	Top5%
10.1293	Rest
10.415	Rest
10.6244	Rest
10.393	Rest
10.3616	Rest
9.55757	Rest
10.8215	Rest
9.62817	Rest
10.6597	Rest
10.3981	Rest
9.34767	Rest
9.75263	Rest
9.94499	Rest
10.4201	Rest
9.85729	Rest
9.12502	Rest
10.5296	Rest
8.77918	Rest
10.0768	Top5%
10.8791	Rest
10.5831	Rest
10.4142	Rest
10.5525	Rest
10.6854	Rest
9.95816	Rest
10.5211	Rest
10.2193	Rest
10.6287	Rest
9.43332	Rest
10.6021	Rest
10.1129	Rest
10.3052	Rest
10.0489	Rest
9.83135	Rest
9.68564	Rest
10.5122	Rest
10.5783	Rest
9.88303	Rest
9.70884	Rest
10.4178	Rest
9.99691	Rest
10.6388	Rest
9.99307	Rest
10.6324	Rest
9.18057	Rest
9.93222	Rest
10.9954	Rest
10.4504	Rest
10.6738	Rest
9.92487	Rest
10.4758	Rest
10.7565	Rest
10.2815	Rest
9.80601	Rest
10.7717	Top5%
10.4712	Rest
10.1763	Rest
10.5071	Top5%
10.1113	Top5%
9.89814	Rest
9.84403	Rest
9.19501	Rest
9.37064	Rest
9.0008	Rest
10.132	Rest
9.61855	Rest
10.6401	Rest
10.2629	Rest
10.6085	Rest
9.85159	Rest
10.6587	Rest
10.2952	Rest
10.0199	Rest
10.0779	Rest
9.98734	Rest
9.90104	Rest
10.1282	Rest
9.7496	Rest
10.032	Rest
10.1845	Rest
10.0365	Rest
10.0355	Rest
9.4856	Rest
9.97071	Rest
9.85393	Rest
9.41867	Rest
9.95393	Rest
9.34185	Rest
9.22761	Rest
10.4403	Rest
10.5764	Rest
10.2522	Rest
10.0839	Rest
9.17935	Rest
10.2036	Rest
10.1064	Rest
9.71158	Rest
11.0203	Rest
10.3686	Rest
10.1934	Rest
9.82752	Rest
11.0234	Rest
10.2094	Rest
10.6176	Rest
10.2905	Rest
10.2799	Rest
10.0423	Rest
9.57232	Rest
10.5155	Rest
10.2377	Rest
10.6629	Rest
10.5996	Rest
9.94766	Rest
10.4962	Rest
9.82493	Rest
9.7632	Rest
10.8009	Rest
9.95533	Rest
10.3614	Rest
10.1809	Rest
10.5129	Rest
9.97282	Rest
10.7588	Rest
10.9002	Rest
10.0868	Rest
9.85226	Rest
10.6098	Rest
9.73987	Rest
10.536	Rest
10.2025	Rest
8.93667	Rest
10.2423	Rest
10.5525	Rest
9.91431	Rest
8.71951	Rest
10.4079	Rest
10.5927	Rest
10.2179	Rest
10.3831	Rest
10.451	Rest
10.3462	Rest
9.01643	Rest
9.65707	Rest
10.3476	Rest
10.5603	Top5%
10.107	Rest
10.5326	Rest
10.6152	Top5%
10.3632	Rest
10.4172	Rest
10.4352	Rest
10.8677	Top5%
10.1101	Rest
10.1279	Rest
11.009	Rest
10.6243	Rest
10.3713	Rest
10.8722	Rest
10.245	Rest
10.2419	Rest
9.2868	Rest
10.0708	Rest
10.359	Top5%
10.8122	Rest
9.43271	Rest
10.0969	Rest
10.4359	Rest
10.3226	Rest
10.297	Rest
10.3013	Rest
10.2674	Rest
9.39737	Rest
10.6616	Top5%
9.86645	Rest
10.8256	Rest
9.68278	Rest
10.4445	Rest
10.2812	Rest
9.46178	Rest
10.3244	Rest
10.3601	Rest
10.4996	Top5%
10.5339	Rest
9.75138	Rest
9.96909	Rest
10.1454	Rest
10.3322	Rest
9.21273	Rest
9.87115	Rest
9.93245	Rest
9.89702	Rest
10.1495	Rest
10.751	Rest
10.7943	Rest
10.423	Rest
9.62855	Rest
10.6364	Rest
10.7547	Top5%
9.87635	Rest
10.2671	Rest
10.1707	Rest
10.6448	Rest
10.5011	Rest
10.046	Rest
8.89593	Rest
10.6272	Rest
10.4348	Rest
9.08341	Rest
9.877	Rest
10.1373	Rest
10.3931	Rest
10.819	Rest
10.1425	Rest
10.0368	Rest
10.1754	Rest
10.068	Rest
10.5876	Top5%
10.2934	Rest
10.2268	Rest
9.96092	Rest
10.5476	Rest
9.84637	Rest
10.1141	Rest
10.0968	Rest
9.62977	Rest
10.7218	Rest
10.579	Rest
10.3933	Rest
10.3398	Rest
10.5297	Rest
10.3238	Rest
9.87652	Rest
10.1728	Rest
10.2927	Rest
9.71165	Rest
9.75315	Rest
10.1952	Rest
10.1118	Rest
9.89669	Rest
5.70113	Rest
10.5717	Rest
9.4314	Rest
10.4211	Rest
8.90339	Rest
9.80629	Rest
10.5493	Rest
9.77943	Rest
9.61405	Rest
9.95224	Rest
10.6947	Top5%
10.4277	Rest
10.3218	Rest
10.0325	Rest
10.7684	Rest
10.1574	Rest
10.4395	Rest
10.4258	Rest
9.8355	Rest
10.1852	Rest
10.3537	Rest
10.2027	Rest
10.8814	Rest
10.4188	Rest
10.7877	Rest
10.0485	Rest
10.4077	Rest
10.388	Rest
10.6155	Rest
10.1794	Rest
10.6108	Rest
10.4644	Rest
9.86619	Rest
9.97135	Rest
9.93689	Rest
9.9125	Rest
9.98501	Rest
10.2151	Rest
10.1711	Rest
10.5165	Rest
9.3376	Rest
10.755	Rest
9.40729	Rest
9.86559	Rest
10.5837	Rest
10.3361	Rest
10.04	Rest
9.90489	Rest
8.43623	Rest
10.4352	Rest
9.52737	Rest
9.78616	Rest
9.82845	Rest
10.5001	Rest
10.3276	Rest
10.0485	Rest
10.4619	Rest
10.6144	Rest
10.0595	Rest
10.2717	Rest
10.8099	Rest
10.2755	Rest
10.4754	Rest
10.0566	Rest
10.4537	Rest
8.42987	Rest
8.33204	Rest
10.4191	Rest
10.3811	Rest
10.3622	Rest
10.7066	Rest
9.92309	Rest
10.2008	Rest
10.8157	Rest
9.9022	Rest
10.2584	Rest
10.5336	Rest
10.6803	Rest
10.6045	Rest
10.4676	Rest
10.4716	Rest
10.3745	Rest
10.2011	Rest
9.49943	Rest
9.69737	Rest
10.7953	Rest
9.33422	Rest
9.78615	Rest
10.8869	Rest
9.7083	Rest
10.0374	Rest
9.3983	Rest
10.4196	Rest
10.1349	Rest
9.82389	Rest
10.5047	Rest
9.4942	Rest
10.306	Rest
10.6404	Rest
9.72459	Rest
10.7388	Rest
10.7975	Rest
8.79715	Rest
10.0908	Rest
10.8545	Rest
10.3873	Rest
9.17093	Rest
10.4106	Rest
10.2727	Rest
10.0404	Rest
10.3697	Rest
9.66797	Rest
9.8613	Rest
10.2706	Rest
10.6621	Rest
9.76229	Rest
11.0175	Top5%
10.8288	Rest
9.3954	Rest
10.1442	Top5%
10.3712	Rest
9.35392	Rest
10.3503	Rest
10.4226	Rest
9.89842	Rest
10.5579	Rest
10.3115	Rest
9.6335	Rest
10.5311	Rest
10.0088	Rest
10.9538	Rest
8.43059	Rest
10.116	Rest
10.4495	Rest
10.7264	Rest
8.88959	Rest
9.38765	Rest
8.93532	Rest
10.3308	Rest
10.3269	Rest
9.32475	Rest
9.93481	Rest
10.2322	Rest
10.376	Rest
10.191	Rest
10.4636	Rest
9.79421	Rest
10.6022	Rest
9.5249	Rest
10.5434	Rest
10.8709	Rest
10.2118	Rest
10.1244	Rest
10.0767	Rest
8.24984	Rest
10.1167	Rest
10.3674	Rest
10.3813	Rest
10.5267	Rest
10.5802	Rest
10.0497	Rest
10.5882	Rest
10.6215	Rest
9.7774	Rest
9.07208	Rest
10.8538	Rest
10.366	Rest
10.2446	Rest
10.2392	Rest
10.6501	Rest
9.87536	Rest
10.6507	Rest
10.6529	Rest
10.1545	Rest
8.57856	Rest
10.6656	Rest
9.49014	Rest
10.7541	Top5%
10.6888	Rest
10.5296	Rest
9.89422	Rest
9.59473	Rest
8.80463	Rest
10.8422	Rest
10.5392	Rest
10.4427	Rest
10.6772	Rest
10.7051	Rest
9.99393	Rest
10.8799	Rest
9.35524	Rest
10.252	Rest
10.5385	Rest
10.1453	Rest
10.6228	Rest
9.41097	Rest
9.72129	Rest
10.5821	Rest
10.7182	Rest
10.6908	Rest
10.5918	Rest
10.3896	Rest
9.63068	Rest
10.7214	Rest
10.7995	Top5%
9.60883	Rest
9.7165	Rest
10.6335	Rest
9.75285	Rest
9.38482	Rest
10.7576	Top5%
10.7423	Top5%
10.4656	Rest
10.1837	Rest
10.3557	Rest
10.4384	Rest
10.2367	Rest
8.91497	Rest
10.3865	Rest
10.6127	Rest
10.1467	Rest
10.6119	Rest
9.96728	Rest
10.7242	Rest
10.0615	Rest
9.82331	Rest
10.7425	Rest
10.8056	Rest
10.0776	Rest
10.9805	Top5%
9.4534	Rest
9.76941	Rest
10.4386	Rest
10.4676	Rest
9.50554	Rest
10.2165	Rest
8.71462	Rest
10.5453	Rest
10.5854	Rest
10.6149	Rest
9.10225	Rest
10.0111	Rest
10.5534	Rest
9.7387	Rest
10.4732	Rest
10.4893	Rest
9.8395	Rest
10.0472	Rest
9.88367	Rest
10.1955	Rest
9.78164	Rest
10.2842	Rest
10.5741	Rest
10.8008	Rest
10.785	Rest
10.3872	Rest
10.877	Rest
10.1446	Rest
10.8201	Rest
10.5449	Rest
10.2297	Rest
10.9271	Top5%
9.7766	Rest
9.08454	Rest
9.88677	Rest
10.1499	Rest
10.4326	Rest
10.0663	Rest
10.7719	Rest
10.4598	Rest
10.2036	Rest
10.304	Rest
10.4813	Rest
10.6267	Top5%
10.123	Rest
10.906	Rest
10.3631	Rest
8.74239	Rest
10.1921	Rest
10.6188	Rest
9.97173	Rest
9.67153	Rest
10.2514	Rest
8.89158	Rest
10.5194	Rest
10.1925	Rest
10.2119	Rest
10.0887	Rest
9.70559	Rest
9.71465	Rest
10.3321	Rest
10.9573	Rest
10.3985	Rest
10.6109	Rest
10.5061	Rest
10.5118	Rest
10.8278	Rest
10.4928	Rest
9.76572	Rest
10.6389	Top5%
10.2255	Rest
9.60712	Rest
10.2522	Rest
9.78183	Rest
9.61249	Rest
10.5175	Rest
10.9111	Rest
9.99634	Rest
10.6004	Rest
10.4533	Rest
10.0991	Rest
10.2655	Rest
10.6159	Rest
10.2609	Rest
9.80343	Rest
10.5813	Rest
10.4709	Rest
10.5828	Rest
10.8202	Rest
10.7692	Rest
10.1613	Rest
10.4936	Rest
10.7989	Top5%
10.7607	Top5%
10.5123	Top5%
9.62587	Rest
10.3952	Rest
10.7352	Rest
10.4259	Rest
8.96143	Rest
10.9286	Rest
9.4219	Rest
9.89406	Rest
10.4194	Rest
10.5996	Rest
10.3931	Rest
10.7583	Rest
9.65317	Rest
9.52895	Rest
10.7477	Rest
10.5813	Rest
10.3881	Rest
9.96664	Rest
9.34695	Rest
9.66155	Rest
10.2923	Rest
10.5655	Rest
10.6473	Rest
10.6071	Rest
10.6561	Rest
8.27237	Rest
8.90578	Rest
10.4532	Rest
10.5163	Rest
10.3219	Rest
9.61743	Rest
9.7899	Rest
10.5558	Rest
10.1884	Rest
10.58	Rest
9.41082	Rest
10.5738	Rest
10.5239	Rest
10.2149	Rest
8.89526	Rest
10.8511	Rest
10.3675	Rest
10.3913	Rest
9.98422	Rest
10.1538	Rest
10.4878	Rest
10.1281	Rest
10.3052	Rest
10.5597	Rest
10.6525	Rest
10.656	Top5%
10.026	Rest
9.77865	Rest
10.2117	Rest
9.94219	Rest
10.0713	Rest
10.4363	Rest
10.2762	Rest
10.0427	Rest
10.0144	Rest
9.46861	Rest
10.8603	Rest
10.1277	Rest
9.79221	Rest
9.30772	Rest
9.79929	Rest
10.6463	Rest
10.4944	Rest
8.84183	Rest
9.60611	Rest
10.3469	Rest
9.7308	Rest
9.31807	Rest
10.6747	Rest
10.4735	Rest
10.7319	Top5%
10.5958	Top5%
9.97407	Rest
10.5147	Rest
10.2644	Rest
10.5339	Rest
9.87956	Rest
9.61767	Rest
10.7963	Top5%
10.1644	Rest
9.29522	Rest
10.4179	Rest
10.6011	Rest
10.3608	Rest
10.3459	Rest
10.3998	Rest
10.5988	Rest
9.19987	Rest
9.55512	Rest
10.1064	Rest
10.6256	Rest
10.6615	Rest
10.1973	Rest
10.0335	Rest
10.1223	Rest
10.6723	Top5%
10.3725	Rest
9.66795	Rest
10.8378	Rest
10.4595	Rest
9.21189	Rest
9.77598	Rest
9.73867	Rest
9.98975	Rest
9.48944	Rest
10.173	Rest
10.2139	Rest
10.2098	Rest
10.7159	Rest
9.99549	Rest
10.8899	Rest
10.6942	Rest
10.6184	Rest
9.87712	Rest
10.4825	Rest
10.2497	Rest
10.0071	Rest
10.4135	Rest
10.3057	Rest
9.26149	Rest
10.2419	Rest
9.01158	Rest
10.6496	Rest
10.3886	Top5%
10.294	Rest
8.69685	Rest
9.40395	Rest
7.87721	Rest
10.5487	Rest
10.4789	Rest
10.0439	Rest
10.3289	Rest
10.3676	Top5%
10.2358	Rest
9.8814	Rest
10.7267	Rest
9.60001	Rest
10.939	Rest
10.7148	Rest
10.0809	Rest
10.6763	Rest
10.3249	Rest
9.38539	Rest
10.3607	Rest
10.3794	Rest
9.85083	Rest
10.0997	Rest
10.2465	Rest
10.7775	Rest
9.58589	Rest
10.4946	Rest
10.1836	Rest
9.76113	Rest
10.9364	Rest
10.6295	Rest
9.77116	Rest
9.7081	Rest
10.5083	Rest
10.0721	Rest
8.41416	Rest
9.98185	Rest
10.5239	Top5%
10.0316	Rest
10.8539	Rest
10.8709	Top5%
10.1179	Rest
10.4217	Rest
8.98378	Rest
9.79114	Rest
10.2943	Rest
9.34114	Rest
10.5656	Rest
10.1005	Rest
10.2618	Rest
9.54309	Rest
9.42336	Rest
10.506	Rest
10.4611	Rest
10.2314	Top5%
10.0263	Rest
10.3698	Rest
9.25251	Rest
9.84192	Rest
10.6097	Rest
9.91071	Rest
9.3962	Rest
10.6633	Rest
10.7677	Rest
9.74752	Rest
9.02843	Rest
10.3985	Rest
10.5005	Rest
10.5609	Rest
10.0785	Rest
9.55127	Rest
9.90075	Rest
9.81333	Rest
10.4657	Rest
9.61526	Rest
9.53055	Rest
10.037	Rest
10.8897	Rest
10.307	Rest
10.1974	Rest
10.1984	Rest
8.97978	Rest
9.6952	Rest
10.5319	Rest
10.5354	Rest
10.7738	Rest
9.38513	Rest
10.2683	Rest
9.76281	Rest
9.69132	Rest
10.5573	Rest
9.97137	Rest
9.85018	Rest
10.6687	Rest
10.4586	Rest
9.18837	Rest
10.7699	Rest
10.604	Rest
10.6532	Rest
10.4337	Rest
9.78208	Rest
10.1546	Rest
10.0638	Rest
10.6126	Rest
9.62621	Rest
10.983	Rest
9.3099	Rest
10.6363	Rest
10.7669	Top5%
10.5962	Rest
10.0849	Rest
8.50554	Rest
9.78398	Rest
10.2796	Rest
10.2532	Rest
9.72527	Rest
8.86249	Rest
9.22313	Rest
10.2996	Rest
10.4825	Rest
10.3648	Rest
10.1322	Rest
10.1987	Rest
9.89556	Rest
9.94192	Rest
10.6599	Rest
9.75167	Rest
10.009	Rest
10.4151	Rest
10.1465	Rest
10.7427	Rest
9.63293	Rest
10.0754	Rest
10.3456	Rest
10.6347	Top5%
10.0997	Rest
10.0007	Rest
10.8987	Rest
9.87279	Rest
10.3421	Rest
10.6824	Rest
10.3971	Rest
10.2275	Rest
10.511	Top5%
8.63334	Rest
10.4811	Rest
10.4302	Rest
10.4521	Rest
9.61703	Rest
10.1498	Rest
10.7368	Rest
9.73105	Rest
10.7449	Rest
9.62927	Rest
10.616	Rest
11.0023	Rest
10.3156	Rest
10.5475	Rest
10.0643	Rest
10.7128	Rest
10.398	Rest
10.0896	Top5%
9.75553	Rest
10.2418	Top5%
9.87485	Rest
10.2096	Rest
9.88395	Rest
9.47689	Rest
10.5034	Rest
9.52058	Rest
10.4315	Rest
9.6391	Rest
10.287	Rest
10.7239	Rest
10.9949	Rest
9.01591	Rest
10.6023	Rest
7.8315	Rest
10.2762	Rest
10.2344	Rest
10.2875	Rest
10.6617	Rest
10.6349	Rest
9.73822	Rest
10.5935	Rest
9.40293	Rest
10.8299	Rest
10.4199	Rest
10.656	Rest
9.71009	Rest
10.4142	Rest
10.5519	Rest
9.96833	Rest
10.4006	Top5%
10.3762	Rest
10.5555	Rest
10.0254	Rest
9.92991	Rest
10.1008	Rest
10.1559	Rest
10.6429	Rest
9.62007	Rest
9.80958	Rest
10.4991	Rest
10.7898	Rest
9.68125	Rest
10.2084	Top5%
10.6593	Rest
8.74636	Rest
10.0735	Rest
9.4258	Rest
10.4654	Rest
9.96225	Rest
10.5196	Rest
9.11374	Rest
10.9246	Rest
9.61819	Rest
10.6216	Rest
10.4806	Rest
10.45	Rest
10.1637	Rest
10.5278	Top5%
10.2846	Rest
8.41654	Rest
10.3254	Rest
10.2469	Rest
10.0643	Rest
10.5986	Rest
9.79244	Rest
10.4659	Rest
9.96574	Rest
10.0325	Rest
9.52984	Rest
9.49081	Rest
10.311	Rest
10.8158	Rest
10.4098	Rest
10.4385	Rest
9.84762	Rest
10.536	Rest
10.1834	Rest
9.2817	Rest
10.003	Rest
10.6486	Top5%
9.38226	Rest
9.99898	Rest
10.0055	Rest
10.5385	Rest
9.78604	Rest
9.7957	Rest
10.4222	Rest
10.3202	Rest
10.7421	Rest
10.8288	Rest
10.2763	Rest
10.4637	Rest
10.6918	Rest
10.577	Rest
10.5077	Top5%
9.43179	Rest
8.88117	Rest
10.6115	Rest
10.2555	Rest
10.0517	Rest
10.4056	Rest
10.214	Rest
10.5316	Rest
10.3855	Rest
9.2365	Rest
10.1729	Rest
9.54864	Rest
10.7513	Rest
10.2602	Rest
9.68245	Rest
10.4548	Rest
9.86464	Rest
10.7327	Rest
9.29497	Rest
10.0035	Rest
9.50792	Rest
10.2124	Rest
9.90328	Rest
10.0921	Rest
9.47032	Rest
11.0514	Rest
10.1556	Top5%
10.3463	Rest
10.9046	Rest
10.6194	Rest
10.7627	Rest
10.0288	Rest
10.7671	Top5%
9.10593	Rest
8.94139	Rest
10.5895	Top5%
10.6576	Rest
10.4258	Rest
8.82592	Rest
10.7743	Rest
10.4738	Rest
9.95576	Rest
8.70643	Rest
9.99931	Rest
9.41207	Rest
9.63633	Rest
10.2025	Rest
9.73668	Rest
10.5507	Rest
9.87926	Rest
9.96562	Rest
10.6913	Rest
10.225	Rest
9.93779	Rest
10.7027	Rest
10.2014	Rest
10.5034	Rest
9.60007	Rest
10.6856	Rest
9.97145	Rest
10.5892	Rest
10.4099	Rest
10.3165	Rest
10.7848	Rest
10.2148	Top5%
9.93234	Rest
10.3203	Rest
10.4629	Rest
10.5181	Rest
10.4935	Rest
10.5693	Rest
10.6618	Rest
10.5308	Rest
9.8745	Rest
10.5969	Rest
10.0062	Rest
10.5397	Rest
9.91257	Rest
10.7999	Top5%
9.58417	Rest
9.56917	Rest
10.5869	Rest
9.65375	Rest
9.51372	Rest
9.93755	Rest
10.1238	Rest
10.4341	Rest
10.122	Rest
10.689	Rest
9.99606	Rest
10.9747	Rest
8.70659	Rest
10.4738	Rest
10.1629	Rest
10.4779	Rest
10.2778	Rest
9.55687	Rest
10.2608	Rest
9.57849	Rest
10.6485	Rest
10.0427	Rest
10.0078	Rest
9.8576	Rest
10.1025	Rest
10.3492	Rest
10.2687	Rest
9.6398	Rest
9.94359	Rest
9.67136	Rest
10.2576	Rest
9.94524	Rest
10.5188	Rest
9.56266	Rest
9.81199	Rest
10.8869	Rest
9.94835	Rest
10.025	Rest
10.7514	Rest
11.0488	Rest
9.57556	Rest
10.6761	Top5%
10.3772	Rest
9.88521	Rest
9.47728	Rest
9.24325	Rest
10.4954	Rest
9.9128	Rest
10.3616	Rest
10.6167	Rest
9.44725	Rest
10.5268	Rest
8.61473	Rest
10.2345	Rest
10.6943	Top5%
9.82438	Rest
9.96354	Rest
10.1138	Rest
10.3576	Rest
10.7767	Rest
8.10426	Rest
10.1436	Rest
9.80738	Rest
10.0134	Rest
10.7578	Rest
10.4083	Rest
9.84028	Rest
10.4888	Rest
10.5219	Rest
10.3045	Rest
10.6877	Rest
10.8238	Rest
10.0653	Rest
10.6915	Rest
10.816	Rest
9.43825	Rest
10.022	Rest
10.8344	Top5%
10.1963	Rest
10.7374	Rest
9.94091	Rest
10.8165	Top5%
10.6268	Rest
10.8455	Rest
8.46599	Rest
10.9288	Top5%
10.7044	Rest
10.1158	Rest
10.693	Rest
10.0383	Rest
10.7154	Rest
10.7805	Rest
9.95754	Rest
10.4709	Rest
10.2358	Rest
10.4681	Rest
9.76489	Rest
10.717	Rest
10.4036	Rest
9.63898	Rest
10.3025	Rest
10.4721	Rest
10.6291	Rest
10.4516	Rest
9.90247	Rest
9.8716	Rest
9.30457	Rest
10.0803	Rest
10.5944	Rest
10.6412	Rest
10.4211	Rest
10.3631	Rest
9.83172	Rest
10.6979	Rest
10.3448	Rest
8.43412	Rest
10.4304	Top5%
8.92438	Rest
10.3514	Rest
10.2731	Rest
10.1096	Rest
10.3198	Top5%
8.94523	Rest
10.4511	Rest
10.0733	Rest
10.8703	Rest
10.3137	Rest
9.86733	Rest
10.5744	Rest
9.7012	Rest
9.92317	Rest
10.8855	Top5%
10.6352	Rest
9.6283	Rest
10.0526	Rest
10.7022	Rest
10.8657	Rest
10.2747	Rest
10.5463	Rest
9.83547	Rest
10.6387	Rest
10.3856	Rest
10.5623	Rest
10.7847	Rest
10.6029	Rest
9.59194	Rest
10.6238	Rest
9.71261	Rest
10.6659	Rest
8.87426	Rest
7.92871	Rest
10.6839	Rest
9.90926	Rest
10.5151	Rest
10.7409	Rest
10.5904	Rest
10.7358	Rest
9.75341	Rest
9.68058	Rest
10.2952	Rest
10.0502	Rest
10.4426	Top5%
10.4409	Rest
10.2832	Rest
11.0695	Rest
9.28721	Rest
10.493	Rest
9.98058	Rest
9.22286	Rest
10.5958	Rest
9.86672	Rest
10.2655	Rest
10.4151	Rest
9.4156	Rest
10.653	Rest
10.6471	Rest
10.8262	Rest
10.2601	Rest
10.8027	Rest
9.47575	Rest
9.00787	Rest
10.7627	Rest
10.836	Rest
10.6426	Rest
10.1465	Rest
9.67278	Rest
10.7881	Rest
10.1814	Rest
10.3832	Rest
10.2147	Top5%
10.3776	Rest
10.5238	Rest
10.3942	Rest
10.0253	Rest
10.4932	Rest
10.1911	Rest
10.6278	Rest
9.50066	Rest
10.5878	Rest
10.4992	Rest
10.5132	Rest
10.5784	Top5%
8.76375	Rest
10.5655	Rest
9.84877	Rest
9.63789	Rest
10.2552	Rest
10.3085	Rest
10.1444	Rest
9.60705	Rest
10.2045	Rest
10.0638	Rest
9.27506	Rest
10.6607	Rest
10.6509	Rest
10.6482	Rest
10.1349	Rest
10.086	Rest
9.52261	Rest
10.5712	Rest
10.0088	Rest
8.76044	Rest
10.599	Rest
10.1382	Rest
10.3352	Rest
10.1864	Rest
10.3583	Rest
10.2595	Rest
10.1965	Rest
10.0955	Rest
10.0292	Rest
9.99064	Rest
10.2691	Rest
10.6206	Rest
10.5375	Rest
10.5465	Rest
10.3504	Rest
10.1956	Rest
10.5642	Rest
9.9701	Rest
10.4943	Rest
10.4674	Rest
10.7761	Top5%
9.83168	Rest
10.0469	Rest
10.5942	Rest
10.2418	Rest
8.713	Rest
10.5061	Rest
10.1707	Rest
10.2676	Rest
9.86677	Rest
10.4801	Rest
10.6135	Rest
9.97556	Rest
9.53195	Rest
10.323	Rest
10.5961	Rest
10.3858	Rest
10.3193	Rest
10.6815	Rest
9.49137	Rest
10.6679	Rest
9.6629	Rest
9.58608	Rest
9.8689	Rest
10.1174	Rest
9.01872	Rest
9.13123	Rest
9.53242	Rest
10.3293	Rest
9.72812	Rest
10.1829	Rest
10.6115	Rest
10.4395	Rest
10.2263	Rest
10.1986	Rest
9.93626	Rest
10.6817	Rest
10.6291	Top5%
10.0347	Rest
10.6615	Rest
9.86076	Rest
10.2054	Rest
10.7456	Rest
10.2882	Rest
10.3727	Rest
10.1328	Rest
9.92781	Rest
10.4811	Top5%
10.7942	Rest
10.8999	Rest
9.57141	Rest
10.59	Rest
9.21834	Rest
10.6139	Rest
9.58186	Rest
10.7243	Top5%
10.0325	Rest
9.75522	Rest
10.5151	Rest
10.4852	Rest
9.99594	Rest
10.6537	Rest
10.6963	Top5%
9.25757	Rest
10.6851	Rest
9.56833	Rest
8.45799	Rest
10.853	Rest
10.5125	Rest
9.43751	Rest
10.616	Rest
10.7062	Top5%
8.77497	Rest
10.6269	Top5%
10.6226	Rest
10.4107	Rest
9.78598	Rest
9.62681	Rest
10.0704	Rest
10.5976	Top5%
10.5697	Rest
9.1549	Rest
10.4107	Rest
10.2614	Rest
10.5065	Rest
10.6981	Top5%
10.4984	Rest
10.441	Rest
10.4336	Rest
10.314	Rest
10.7048	Rest
10.0223	Rest
10.3746	Rest
10.5909	Top5%
10.8309	Top5%
10.353	Rest
10.2778	Rest
10.2789	Rest
10.8239	Rest
9.57167	Rest
9.69988	Rest
10.0422	Rest
10.2591	Rest
10.5049	Rest
10.6266	Rest
10.6489	Rest
10.5129	Rest
9.64591	Rest
9.99936	Rest
10.5498	Rest
8.95312	Rest
9.99617	Rest
9.16639	Rest
10.9054	Rest
9.9644	Rest
10.5142	Rest
10.1714	Rest
9.91806	Rest
10.6127	Rest
10.4312	Rest
[truncated: 1,475 more rows]

## Sheet: SourceDataFig5A-Ind5
Ind-5
AvExp72g	PotencyClass
10.9444	Rest
10.4914	Rest
10.6647	Rest
10.4177	Rest
10.8317	Rest
10.3605	Rest
10.795	Rest
10.6373	Rest
10.5501	Rest
10.7229	Rest
10.1208	Rest
10.0881	Rest
10.726	Rest
10.389	Rest
10.6946	Rest
10.111	Rest
9.87505	Rest
11.006	Rest
10.5154	Rest
10.5084	Rest
10.4938	Rest
10.8593	Rest
10.3673	Rest
9.80038	Rest
10.4947	Rest
10.3714	Rest
10.7935	Rest
11.0678	Rest
9.77959	Rest
10.678	Rest
10.8706	Rest
10.2491	Rest
10.7598	Rest
10.6892	Rest
10.8878	Rest
10.3418	Rest
10.6136	Rest
10.2371	Rest
10.5871	Rest
10.7853	Rest
10.4657	Rest
10.6781	Rest
10.4067	Rest
10.6696	Rest
10.7352	Rest
10.4328	Rest
10.8941	Rest
10.859	Rest
10.709	Rest
10.9268	Rest
10.8135	Rest
10.889	Rest
10.6863	Rest
10.4551	Rest
10.6473	Rest
10.7886	Rest
10.4841	Rest
10.4878	Rest
10.7707	Rest
10.3853	Rest
10.3582	Rest
10.6606	Rest
10.7403	Rest
10.694	Rest
10.8555	Rest
10.7406	Rest
10.007	Rest
10.6034	Rest
9.80962	Rest
9.98823	Rest
10.7752	Rest
10.7246	Rest
10.7136	Rest
10.744	Rest
10.4145	Rest
10.2098	Rest
10.2724	Rest
10.5877	Rest
10.4935	Rest
9.86421	Rest
10.7084	Rest
10.7106	Rest
10.6273	Rest
10.9402	Top5%
10.7349	Rest
10.3205	Rest
10.6495	Rest
10.6799	Rest
10.006	Rest
10.6302	Rest
10.4919	Top5%
10.3949	Rest
10.8486	Rest
10.8551	Rest
10.8027	Rest
10.3667	Rest
11.3717	Rest
10.7756	Rest
10.5022	Rest
9.57996	Rest
10.162	Rest
10.2906	Rest
10.6109	Rest
10.7671	Rest
10.6579	Rest
10.9596	Top5%
10.6029	Rest
10.6015	Rest
10.5123	Rest
10.7642	Rest
10.9884	Rest
10.6716	Rest
10.7677	Rest
10.6522	Rest
10.8886	Rest
10.9365	Top5%
10.9262	Rest
9.78949	Rest
11.0577	Rest
10.0176	Rest
10.5826	Rest
10.3075	Rest
10.9849	Top5%
10.5673	Rest
10.7396	Rest
10.9649	Rest
10.6256	Rest
10.4492	Rest
10.9266	Rest
10.2106	Rest
10.4786	Rest
10.471	Rest
10.3508	Rest
10.7974	Rest
10.7711	Rest
11.0679	Rest
11.0658	Rest
10.7915	Rest
10.5047	Rest
10.272	Rest
11.096	Rest
10.8106	Rest
10.4505	Rest
10.1717	Rest
10.506	Rest
10.1998	Rest
10.7673	Rest
10.3451	Rest
10.7875	Rest
10.588	Rest
10.0376	Rest
10.6849	Top5%
10.5559	Rest
9.66275	Rest
10.5222	Rest
10.4753	Rest
10.8813	Rest
10.889	Rest
10.5412	Rest
10.7578	Rest
10.2199	Rest
10.4219	Rest
9.9165	Rest
10.9127	Rest
10.5976	Rest
10.2871	Rest
10.2949	Rest
10.2451	Rest
10.371	Rest
10.628	Rest
10.5856	Rest
10.1722	Rest
10.7062	Rest
10.2148	Rest
10.998	Rest
10.83	Rest
10.7041	Top5%
10.719	Rest
10.5249	Rest
9.98045	Rest
10.3798	Rest
10.6753	Rest
10.8158	Rest
10.6908	Rest
10.9233	Rest
10.3544	Rest
10.292	Rest
10.9007	Top5%
10.9436	Rest
10.334	Rest
10.2199	Rest
10.3599	Rest
10.5232	Rest
10.7736	Rest
10.5159	Rest
10.6564	Rest
10.4336	Rest
10.1171	Rest
10.955	Rest
11.0309	Rest
10.1664	Rest
11.0235	Top5%
10.9669	Rest
10.6285	Rest
10.5672	Top5%
9.63933	Rest
10.6434	Rest
10.5205	Rest
9.64839	Rest
9.7351	Rest
10.8465	Rest
11.0636	Rest
11.0108	Rest
10.8238	Rest
10.948	Rest
10.5934	Rest
10.54	Rest
10.6934	Rest
10.6354	Rest
10.8106	Rest
11.0614	Rest
10.515	Rest
10.9561	Rest
11.0235	Rest
10.5236	Rest
10.7331	Rest
10.5944	Rest
10.8069	Top5%
10.4567	Rest
10.1144	Rest
10.2526	Rest
10.393	Rest
10.5125	Rest
10.6734	Rest
10.6513	Rest
9.86942	Rest
10.8089	Rest
10.781	Rest
10.5665	Rest
10.6161	Top5%
10.8231	Rest
11.0213	Rest
10.788	Rest
10.9731	Rest
10.2508	Rest
10.8375	Rest
10.8663	Rest
10.9429	Rest
10.3119	Rest
10.4948	Rest
9.74341	Rest
11.0265	Rest
10.7096	Rest
10.8901	Rest
10.113	Rest
10.5107	Rest
10.8903	Rest
10.7607	Rest
10.5149	Rest
10.697	Rest
10.4805	Rest
10.4743	Rest
10.9888	Rest
10.6383	Rest
10.1309	Rest
10.3644	Rest
10.4033	Rest
10.5226	Rest
10.4204	Rest
10.3374	Rest
9.70588	Rest
10.3056	Rest
10.9398	Rest
10.7491	Rest
10.4257	Rest
10.5537	Rest
10.717	Rest
10.4491	Rest
10.7354	Rest
10.8541	Top5%
10.9825	Rest
10.7493	Rest
10.8471	Rest
10.9764	Rest
10.5806	Rest
10.2436	Rest
10.38	Rest
10.4798	Rest
10.3382	Rest
9.87314	Rest
10.6328	Rest
10.2113	Rest
10.013	Rest
10.7645	Rest
10.8791	Rest
10.3553	Rest
10.6837	Rest
10.6505	Rest
9.95629	Rest
10.6266	Rest
10.7844	Rest
10.1237	Rest
9.95005	Rest
11.0176	Rest
10.3626	Rest
10.8246	Rest
10.1812	Rest
10.6294	Rest
10.5236	Rest
10.3219	Rest
10.6807	Rest
10.5685	Rest
10.5361	Rest
10.1894	Rest
10.7978	Rest
10.8802	Rest
10.2505	Rest
10.8715	Rest
10.6731	Rest
9.90053	Rest
10.8477	Rest
10.7636	Top5%
9.47495	Rest
10.7527	Rest
10.1078	Rest
10.9623	Rest
10.7588	Rest
10.3332	Rest
10.6947	Rest
10.3039	Rest
10.681	Rest
10.4717	Rest
10.3995	Rest
10.6779	Top5%
10.5387	Rest
10.8037	Rest
10.0189	Rest
10.4143	Rest
10.7322	Top5%
10.3056	Rest
10.9722	Rest
10.2307	Rest
10.78	Rest
9.82696	Rest
10.348	Rest
10.824	Rest
9.96274	Rest
10.659	Rest
10.8178	Rest
10.3519	Rest
10.7057	Rest
10.3445	Rest
10.5314	Rest
10.3695	Rest
10.5984	Rest
10.9633	Rest
10.9016	Rest
10.2485	Rest
10.234	Rest
10.1341	Rest
10.3204	Rest
10.5499	Rest
10.8545	Rest
10.4537	Rest
10.6134	Rest
10.2838	Rest
10.2	Rest
10.6116	Rest
10.6344	Rest
9.90719	Rest
10.5821	Rest
10.2867	Rest
10.5063	Rest
10.6262	Rest
9.76524	Rest
10.5709	Rest
10.4061	Rest
10.8368	Rest
10.6361	Rest
10.5611	Rest
9.61644	Rest
10.6549	Rest
10.9686	Rest
10.6748	Rest
10.8153	Rest
10.4218	Rest
10.7348	Rest
10.4323	Rest
10.3267	Rest
10.6003	Top5%
10.7714	Top5%
10.4033	Rest
10.1203	Rest
10.7655	Rest
10.1989	Rest
10.9423	Rest
10.8595	Rest
10.8485	Rest
10.8602	Rest
10.5917	Rest
10.6983	Top5%
10.1302	Rest
10.3586	Rest
10.4452	Rest
10.544	Rest
10.4171	Rest
10.5751	Top5%
10.2573	Rest
9.94801	Rest
10.6221	Rest
10.3259	Rest
10.5254	Rest
10.8643	Top5%
11.0724	Rest
10.8156	Top5%
10.7145	Rest
10.4347	Rest
10.6743	Rest
10.7785	Rest
10.9655	Rest
9.64785	Rest
10.1182	Rest
10.9079	Rest
10.6993	Rest
10.8361	Rest
10.5691	Rest
10.8233	Rest
10.7994	Rest
10.6541	Rest
10.7327	Top5%
10.0058	Rest
10.2812	Rest
9.89768	Rest
10.4395	Rest
10.6363	Rest
10.9815	Rest
10.3976	Rest
9.42803	Rest
10.3417	Rest
10.6811	Rest
10.8359	Rest
10.8614	Rest
10.6912	Rest
10.4052	Rest
10.9255	Top5%
10.2212	Rest
10.7723	Rest
10.8369	Rest
10.4126	Rest
10.3585	Rest
10.6796	Rest
10.8423	Rest
10.7613	Rest
10.4853	Rest
10.4172	Rest
10.2765	Rest
10.4636	Rest
10.2907	Rest
10.6668	Rest
9.89024	Rest
10.7998	Rest
10.727	Rest
10.9307	Rest
10.2702	Rest
10.5146	Rest
10.3867	Rest
10.7731	Rest
10.7755	Rest
9.87687	Rest
10.8566	Rest
10.7548	Top5%
10.2782	Rest
10.6096	Rest
10.9907	Rest
10.079	Rest
9.92575	Rest
10.4444	Rest
10.6295	Rest
10.3628	Rest
10.669	Rest
10.8232	Rest
9.76781	Rest
10.5103	Rest
10.3203	Rest
9.94652	Rest
10.6291	Rest
10.7317	Rest
10.2894	Rest
10.4116	Rest
10.1995	Rest
10.3007	Rest
10.9004	Rest
10.7801	Rest
10.3239	Rest
10.7919	Rest
10.0795	Rest
10.5661	Rest
10.4094	Rest
10.6847	Rest
10.5768	Rest
10.9275	Rest
10.1446	Rest
9.67928	Rest
10.6903	Rest
10.893	Rest
10.2655	Rest
11.0224	Rest
10.2168	Rest
10.131	Rest
10.9077	Top5%
9.83757	Rest
10.6763	Rest
10.7952	Rest
10.5715	Rest
10.4861	Rest
10.3881	Rest
10.787	Rest
9.64911	Rest
10.9479	Rest
10.6399	Rest
9.9244	Rest
10.6925	Rest
10.527	Rest
10.3453	Rest
10.6288	Rest
10.9889	Rest
10.3371	Rest
10.4996	Rest
10.3535	Rest
10.3462	Rest
10.3594	Rest
10.2785	Rest
10.8144	Rest
10.9484	Rest
9.91585	Rest
10.4081	Rest
9.6494	Rest
10.4886	Rest
10.3853	Rest
10.4664	Rest
10.5405	Rest
9.95692	Rest
10.739	Rest
10.7526	Rest
10.5488	Rest
10.7112	Rest
10.9075	Top5%
10.4824	Rest
10.8708	Rest
10.0453	Rest
11.1475	Rest
10.2306	Rest
10.662	Rest
10.2749	Rest
10.6798	Rest
10.9289	Rest
10.4734	Rest
10.7068	Rest
9.60912	Rest
10.8739	Rest
10.4688	Rest
10.8693	Rest
10.4932	Rest
10.3497	Rest
10.7071	Rest
10.8056	Rest
10.4528	Rest
10.0721	Rest
10.9402	Rest
10.8566	Rest
10.5848	Rest
10.8976	Rest
10.8105	Rest
10.5626	Rest
10.0113	Rest
10.8262	Rest
10.388	Rest
10.7389	Rest
10.5923	Rest
10.3389	Rest
9.55616	Rest
10.4765	Rest
10.8929	Rest
10.3712	Rest
10.3723	Rest
10.523	Rest
10.7564	Rest
10.7476	Top5%
10.7295	Rest
10.6001	Rest
10.5262	Rest
10.7559	Rest
11.0121	Rest
10.3909	Rest
10.9045	Rest
10.1048	Rest
10.7409	Rest
10.6043	Rest
10.965	Rest
9.99557	Rest
10.7648	Rest
9.54427	Rest
10.4567	Rest
10.0497	Rest
10.7482	Rest
10.6739	Rest
10.7882	Rest
9.6391	Rest
10.8409	Rest
10.4281	Rest
10.9852	Rest
9.75968	Rest
10.8081	Rest
10.6643	Top5%
10.8183	Rest
9.97696	Rest
10.5535	Rest
10.8279	Rest
9.75186	Rest
10.8965	Top5%
10.2199	Rest
10.8136	Rest
10.6144	Rest
10.615	Rest
10.776	Rest
10.7539	Rest
9.55924	Rest
10.9126	Rest
10.5952	Rest
10.6006	Rest
10.7718	Rest
10.5053	Rest
10.1474	Rest
10.4969	Rest
10.4234	Rest
10.6568	Rest
10.4286	Rest
11.0686	Rest
10.6533	Rest
10.5545	Rest
10.961	Rest
11.0099	Rest
10.7221	Rest
10.5118	Rest
10.8124	Rest
10.1138	Rest
10.6289	Rest
10.4526	Rest
10.8037	Rest
10.6249	Rest
10.5052	Rest
10.3041	Rest
10.8076	Rest
10.9174	Top5%
10.5627	Rest
10.5173	Rest
10.6185	Rest
10.8959	Rest
10.0859	Rest
9.74584	Rest
9.81499	Rest
10.1333	Rest
10.817	Top5%
10.3531	Rest
10.3405	Rest
11.1178	Rest
10.3009	Rest
10.4427	Rest
10.7508	Rest
10.6208	Rest
10.6973	Rest
10.6063	Rest
10.3653	Rest
10.8467	Rest
10.3589	Rest
10.6856	Rest
10.8518	Rest
10.9739	Rest
10.8324	Rest
10.452	Rest
10.4289	Rest
10.8004	Rest
10.2728	Rest
10.7521	Top5%
10.4068	Rest
9.75135	Rest
10.8512	Rest
10.5702	Rest
10.5366	Rest
10.3679	Rest
10.5883	Rest
10.4197	Rest
10.9302	Rest
10.83	Rest
10.6417	Rest
10.7456	Rest
10.6043	Rest
10.4228	Rest
10.4764	Rest
10.4758	Rest
10.7673	Rest
10.2981	Rest
10.7807	Rest
10.8493	Rest
10.8654	Rest
10.7988	Rest
10.3845	Rest
10.3464	Rest
10.7213	Rest
10.3824	Rest
11.0489	Rest
10.8154	Rest
10.8117	Rest
10.418	Rest
10.6229	Rest
10.9976	Rest
10.9886	Rest
10.7947	Rest
10.8706	Top5%
10.6003	Rest
10.1579	Rest
10.4477	Rest
9.48938	Rest
10.8392	Rest
10.5114	Rest
10.064	Rest
10.75	Rest
10.7043	Rest
10.845	Rest
10.8404	Rest
10.6324	Rest
10.1814	Rest
10.8812	Rest
10.5534	Rest
10.5224	Rest
10.2744	Rest
10.4239	Rest
10.3813	Rest
10.7909	Rest
10.881	Rest
10.7822	Rest
10.3745	Rest
10.3651	Rest
10.8831	Rest
8.61541	Rest
10.2456	Rest
10.4578	Rest
10.2817	Top5%
10.657	Rest
10.0332	Rest
10.7464	Rest
11.0879	Rest
9.38215	Rest
10.1892	Rest
10.8456	Rest
10.729	Rest
9.56434	Rest
10.4181	Rest
10.1645	Rest
10.3131	Rest
10.4348	Rest
10.885	Top5%
10.445	Rest
10.5126	Rest
10.8364	Top5%
10.2386	Rest
9.93864	Rest
10.5563	Rest
10.7837	Rest
10.7304	Rest
10.7161	Rest
10.3722	Rest
10.7495	Rest
10.1979	Rest
10.398	Rest
10.8642	Rest
10.6399	Top5%
10.5704	Rest
10.2313	Rest
10.6599	Rest
9.66151	Rest
10.9257	Rest
11.0433	Rest
9.63635	Rest
10.8044	Rest
9.63565	Rest
10.704	Rest
10.7957	Rest
10.1446	Rest
9.95998	Rest
10.5326	Top5%
10.8292	Rest
10.2592	Rest
10.255	Rest
9.12563	Rest
10.8995	Rest
10.7148	Rest
10.7292	Rest
10.4966	Rest
10.5724	Rest
10.5987	Rest
10.7632	Rest
10.1417	Rest
10.1145	Rest
10.6392	Rest
10.4502	Rest
10.6712	Rest
10.5243	Rest
9.22082	Rest
10.718	Rest
10.5977	Rest
10.3709	Rest
10.8127	Top5%
11.0128	Top5%
10.0494	Rest
10.4548	Rest
10.6111	Rest
10.0105	Rest
10.7547	Rest
10.4243	Rest
10.3906	Rest
10.7267	Rest
9.95125	Rest
10.8669	Rest
10.7993	Rest
10.5459	Rest
10.7579	Rest
10.7071	Rest
10.2916	Rest
10.8645	Rest
10.0233	Rest
10.8926	Top5%
9.69212	Rest
9.38865	Rest
10.8458	Rest
10.2921	Rest
10.3484	Rest
10.5243	Rest
10.1371	Rest
10.5226	Rest
10.3757	Rest
10.6621	Rest
10.808	Rest
10.9934	Rest
10.6227	Rest
10.7279	Rest
10.6593	Rest
10.5666	Rest
10.7061	Rest
10.6358	Rest
10.2695	Rest
10.6912	Rest
11.0209	Rest
10.2042	Rest
10.3346	Rest
11.1474	Rest
9.92671	Rest
10.5164	Rest
10.6708	Rest
10.552	Rest
10.8025	Rest
10.7372	Top5%
9.54553	Rest
10.6439	Rest
10.913	Rest
10.4695	Rest
10.4204	Rest
10.3685	Rest
10.615	Rest
10.9068	Rest
9.99997	Rest
10.1598	Rest
10.7522	Rest
10.7855	Rest
10.4973	Rest
10.6214	Rest
10.723	Rest
11.036	Rest
10.7203	Rest
10.3963	Rest
9.98539	Rest
10.8536	Rest
10.6026	Rest
10.5423	Rest
10.4176	Rest
10.7904	Rest
10.7604	Rest
10.9358	Rest
9.92621	Rest
10.5167	Rest
10.7314	Rest
10.8823	Rest
10.6517	Rest
9.97324	Rest
10.8959	Rest
10.4224	Rest
10.5035	Rest
9.8012	Rest
10.0072	Rest
10.7679	Rest
10.8085	Rest
10.9138	Rest
9.533	Rest
10.597	Rest
10.4451	Rest
10.2411	Rest
10.7551	Rest
10.6586	Rest
10.4213	Rest
10.3494	Rest
9.92205	Rest
10.6821	Rest
10.5494	Rest
10.7249	Rest
10.9502	Rest
10.3281	Rest
11.0114	Rest
9.95005	Rest
10.5444	Rest
10.8583	Rest
10.2546	Rest
10.5756	Rest
10.6844	Rest
10.6542	Top5%
10.4541	Rest
10.3136	Rest
10.6403	Rest
10.8332	Rest
10.845	Rest
10.8433	Rest
10.3555	Rest
10.8234	Rest
10.0464	Rest
10.2779	Rest
10.8931	Top5%
10.3252	Rest
10.6924	Rest
10.8626	Rest
10.7164	Rest
10.1757	Rest
10.0213	Rest
10.8319	Rest
10.4171	Rest
10.784	Rest
10.2413	Rest
10.2643	Rest
10.6702	Rest
10.3539	Rest
10.2244	Rest
10.8165	Rest
10.8914	Rest
10.0768	Rest
11.0056	Top5%
10.7533	Rest
10.4241	Rest
10.2138	Rest
10.4941	Rest
10.8342	Rest
10.0636	Rest
10.7823	Rest
10.2982	Rest
10.6944	Rest
10.7916	Rest
10.7683	Rest
10.7767	Rest
10.7934	Rest
11.037	Rest
10.0694	Rest
10.6628	Rest
9.99927	Rest
10.5337	Rest
10.7995	Rest
10.2303	Rest
10.6217	Rest
10.7189	Rest
10.5946	Rest
10.0795	Rest
10.8569	Top5%
9.99275	Rest
10.6086	Rest
10.1075	Rest
10.9487	Rest
10.5124	Rest
10.454	Rest
10.5888	Rest
11.1487	Top5%
10.804	Rest
9.92065	Rest
10.6946	Rest
11.0449	Rest
10.8676	Rest
10.841	Rest
10.326	Rest
10.7267	Rest
10.224	Rest
10.4439	Rest
10.6635	Rest
10.4227	Rest
10.5223	Rest
10.7491	Rest
9.71349	Rest
10.5716	Rest
9.7457	Rest
10.5088	Rest
10.9976	Rest
10.266	Rest
10.3061	Rest
10.4185	Rest
10.6481	Rest
10.4485	Rest
11.1811	Rest
10.6546	Rest
10.6166	Rest
10.3226	Rest
10.4868	Rest
10.6314	Rest
10.9868	Top5%
10.1047	Rest
9.47642	Rest
10.8888	Top5%
11.0005	Rest
10.6683	Rest
10.8877	Rest
10.1118	Rest
10.2356	Rest
10.4944	Rest
10.9461	Rest
10.8027	Rest
11.0395	Rest
10.7856	Rest
10.5938	Rest
10.8782	Top5%
10.4232	Rest
10.0632	Rest
9.4304	Rest
10.6345	Top5%
10.2871	Rest
10.4655	Rest
10.816	Rest
10.6177	Rest
10.4791	Rest
10.911	Rest
10.2829	Rest
9.968	Rest
10.7744	Rest
9.68904	Rest
10.8086	Rest
9.28358	Rest
10.3936	Rest
10.6654	Rest
11.0219	Rest
9.74699	Rest
10.6974	Rest
10.621	Rest
10.2613	Rest
10.5414	Rest
10.871	Rest
10.7431	Top5%
10.2252	Rest
10.4822	Rest
10.5997	Rest
10.746	Rest
11.0219	Rest
10.8512	Rest
10.791	Rest
10.6885	Rest
10.7185	Rest
10.0602	Rest
10.5546	Rest
10.4893	Rest
10.9388	Rest
10.9849	Rest
10.9052	Rest
10.4203	Rest
9.704	Rest
10.9655	Rest
10.5802	Rest
10.8996	Rest
10.7637	Rest
10.3029	Rest
10.3863	Rest
10.9131	Rest
10.2891	Rest
10.2574	Rest
10.7629	Rest
10.8073	Rest
10.7562	Rest
9.98823	Rest
9.19035	Rest
10.6467	Rest
10.9284	Rest
10.7324	Rest
10.5951	Rest
10.6534	Top5%
10.5404	Rest
10.0354	Rest
10.6304	Rest
10.4404	Rest
10.5388	Rest
10.3766	Rest
10.7974	Rest
10.8752	Rest
10.131	Rest
10.3229	Rest
10.7583	Top5%
10.2462	Rest
10.4126	Rest
10.5665	Rest
10.8521	Rest
9.90108	Rest
10.7081	Rest
10.2719	Rest
10.8597	Rest
10.6517	Rest
10.5779	Rest
10.3611	Rest
10.9035	Rest
10.6421	Rest
10.6378	Rest
10.6464	Rest
10.7864	Rest
9.89873	Rest
10.4056	Rest
9.82991	Rest
10.5064	Rest
10.1306	Rest
10.721	Rest
10.7781	Rest
10.9633	Rest
10.7443	Rest
10.2682	Rest
10.4876	Rest
10.717	Rest
10.8345	Rest
10.5125	Top5%
10.6578	Rest
10.2274	Rest
9.77939	Rest
10.7505	Rest
9.91297	Rest
10.7279	Rest
10.2339	Rest
10.4321	Rest
10.8245	Rest
10.2849	Rest
10.6846	Rest
10.7379	Rest
10.9149	Rest
10.7676	Rest
9.87989	Rest
10.6417	Rest
10.1959	Rest
10.3435	Rest
10.7771	Rest
10.2415	Rest
10.9393	Rest
10.735	Rest
10.7341	Rest
10.0381	Rest
10.4041	Rest
10.7873	Rest
10.9619	Rest
10.6049	Rest
10.6192	Rest
10.8785	Rest
9.85505	Rest
10.2501	Rest
11.015	Rest
10.4567	Rest
10.7185	Rest
10.6541	Rest
10.6093	Rest
10.7979	Rest
10.0419	Rest
10.6468	Rest
10.664	Rest
10.5744	Rest
10.7345	Rest
10.7945	Rest
10.6804	Rest
10.5698	Rest
10.829	Rest
10.9007	Rest
10.8903	Rest
10.9461	Rest
10.7508	Rest
10.5899	Rest
10.4718	Rest
9.98253	Rest
10.0952	Rest
11.032	Rest
10.9656	Rest
10.4011	Rest
10.6014	Rest
10.9271	Rest
10.8001	Rest
10.9685	Rest
10.5525	Top5%
10.8625	Rest
10.5648	Rest
10.3689	Rest
10.0202	Rest
10.5449	Rest
10.4702	Rest
10.7729	Rest
10.5052	Rest
9.91251	Rest
10.283	Rest
10.8873	Rest
10.6481	Rest
10.0233	Rest
10.3797	Rest
10.7018	Rest
10.8625	Rest
10.6355	Rest
10.7351	Rest
10.6297	Rest
10.134	Rest
10.1523	Rest
10.5029	Rest
10.8824	Top5%
10.6083	Rest
9.91055	Rest
10.4706	Rest
10.8352	Rest
10.825	Rest
10.7998	Rest
10.7807	Rest
10.5763	Rest
10.3364	Rest
10.7444	Rest
10.5308	Rest
10.461	Rest
10.232	Rest
10.6219	Rest
10.0801	Rest
10.9327	Rest
11.0012	Rest
10.9212	Rest
10.8976	Rest
11.0494	Rest
10.7502	Rest
10.209	Rest
10.4538	Rest
10.7698	Rest
10.5247	Rest
10.6643	Rest
10.0806	Rest
10.4309	Rest
10.479	Rest
10.8653	Top5%
10.8219	Rest
10.7053	Rest
9.87499	Rest
10.8486	Rest
10.1718	Rest
10.2983	Rest
10.3042	Rest
10.3832	Rest
10.3257	Rest
9.99706	Rest
11.0531	Rest
10.5267	Rest
10.4009	Rest
10.2284	Rest
10.8007	Rest
9.71576	Rest
10.6486	Rest
10.6514	Rest
10.5555	Rest
10.7613	Rest
10.6921	Rest
10.5533	Top5%
10.3881	Rest
10.3959	Rest
10.3256	Rest
10.9866	Rest
10.8322	Rest
10.2204	Rest
10.735	Rest
10.3411	Rest
9.81276	Rest
10.6241	Rest
10.9141	Rest
10.5923	Rest
10.7817	Rest
10.1958	Rest
10.4301	Rest
10.5689	Rest
10.8353	Rest
10.5857	Rest
10.4402	Rest
10.4375	Rest
10.4194	Rest
11.0415	Rest
10.5072	Rest
9.83909	Rest
10.5854	Rest
10.7165	Rest
10.4908	Rest
10.9471	Rest
10.7532	Rest
10.7653	Rest
10.3708	Rest
10.4598	Rest
10.4329	Rest
10.8073	Rest
9.79167	Rest
10.7721	Rest
10.2919	Rest
11.0397	Rest
10.3083	Rest
10.9487	Rest
10.5488	Rest
10.3769	Rest
10.2321	Rest
10.6811	Rest
10.8572	Top5%
10.4338	Rest
10.2501	Rest
10.8722	Rest
10.5756	Rest
10.8148	Rest
9.55726	Rest
9.72788	Rest
10.5899	Rest
10.902	Rest
10.9814	Rest
10.7755	Rest
11.0411	Rest
10.6601	Rest
10.6053	Rest
10.5543	Top5%
10.3827	Rest
10.5105	Rest
10.6666	Rest
10.6424	Rest
9.98302	Rest
10.5224	Rest
10.4793	Rest
11.0711	Rest
10.4293	Rest
10.7158	Rest
10.6525	Rest
10.5509	Rest
10.7509	Rest
10.7471	Rest
10.6828	Rest
10.5754	Rest
10.9448	Rest
10.4385	Rest
9.89523	Rest
10.5377	Rest
10.5176	Rest
10.7923	Rest
10.5174	Rest
10.696	Rest
10.1302	Rest
10.6059	Rest
10.6217	Rest
10.2671	Rest
10.6907	Rest
9.86511	Rest
10.6829	Rest
10.0656	Rest
10.9069	Rest
10.0068	Rest
10.7273	Rest
11.0348	Rest
9.57041	Rest
10.2984	Rest
10.2338	Rest
10.3579	Rest
10.8581	Rest
10.3612	Rest
10.5507	Rest
10.7427	Rest
10.9402	Rest
10.5688	Rest
10.3135	Rest
10.9473	Rest
10.0948	Rest
10.761	Rest
10.3935	Rest
10.7933	Rest
10.6648	Rest
10.8961	Rest
10.9368	Rest
10.4006	Rest
10.4759	Rest
10.8349	Rest
10.4191	Rest
10.5697	Rest
10.7383	Rest
10.198	Rest
10.6994	Rest
10.6699	Rest
10.4835	Rest
10.5701	Rest
11.0976	Rest
10.5726	Rest
10.907	Top5%
11.0175	Rest
10.6094	Rest
11.0357	Rest
10.8519	Rest
10.5017	Rest
10.7349	Rest
10.5613	Rest
10.8803	Rest
9.95365	Rest
10.9034	Rest
10.7134	Rest
9.73398	Rest
9.89698	Rest
11.0619	Rest
10.6438	Rest
10.9169	Rest
10.9355	Rest
10.8493	Rest
10.3243	Rest
10.6071	Rest
10.9201	Rest
10.8737	Rest
10.6112	Rest
10.3233	Rest
10.3117	Rest
10.8805	Rest
10.6879	Rest
10.8114	Rest
10.7411	Rest
10.4284	Rest
11.047	Rest
9.84738	Rest
10.5904	Rest
10.9289	Rest
11.0315	Rest
10.9347	Rest
8.40867	Rest
10.5237	Rest
10.2184	Rest
10.2582	Rest
9.66289	Rest
10.9613	Rest
10.7264	Rest
9.95319	Rest
10.4331	Rest
10.9541	Rest
9.32454	Rest
10.7051	Rest
10.4461	Rest
9.94483	Rest
10.4915	Rest
10.802	Rest
10.3263	Rest
10.7587	Rest
10.3833	Rest
10.8917	Rest
10.9867	Rest
10.653	Top5%
10.2702	Rest
10.5891	Rest
10.5586	Rest
10.6839	Rest
10.1809	Rest
10.7698	Rest
10.3479	Rest
10.5412	Rest
10.9702	Rest
10.6164	Rest
10.5424	Rest
10.288	Rest
10.9257	Rest
10.525	Rest
11.1791	Top5%
10.1915	Rest
10.8872	Rest
10.7898	Rest
10.3117	Rest
10.7629	Rest
10.4893	Rest
10.0703	Rest
10.8612	Rest
10.7909	Rest
10.2413	Rest
10.463	Rest
10.725	Rest
10.7687	Top5%
10.7373	Rest
10.4551	Rest
10.3689	Rest
10.2455	Rest
10.6429	Rest
10.5517	Rest
9.85767	Rest
10.8678	Top5%
10.9385	Rest
10.5629	Rest
10.8676	Rest
10.8146	Rest
9.25366	Rest
10.7412	Rest
10.7112	Rest
10.8177	Rest
10.5799	Rest
10.5089	Rest
10.2502	Rest
10.2543	Rest
10.8987	Rest
10.4433	Rest
10.731	Rest
10.8544	Top5%
10.7356	Rest
10.1925	Rest
10.7632	Rest
10.7691	Rest
10.5665	Rest
10.4183	Rest
10.9814	Rest
10.4572	Rest
10.3897	Rest
10.4778	Rest
9.4619	Rest
10.3069	Rest
10.7625	Rest
9.875	Rest
10.636	Rest
9.53835	Rest
10.9152	Rest
10.7565	Rest
10.4446	Rest
10.7445	Rest
10.0169	Rest
10.1752	Rest
9.87264	Rest
10.4641	Rest
10.1336	Rest
10.5384	Rest
10.8959	Rest
10.2379	Rest
10.7118	Rest
10.7071	Rest
10.6535	Rest
9.70839	Rest
10.1293	Rest
10.6224	Rest
10.8705	Rest
10.0116	Rest
10.9202	Rest
10.2844	Rest
10.6203	Top5%
10.367	Rest
10.6535	Rest
10.1803	Rest
10.8563	Rest
10.3114	Rest
10.8283	Rest
10.1518	Rest
10.4614	Rest
10.3554	Rest
10.1425	Rest
10.7882	Rest
10.5412	Rest
10.3318	Rest
9.66446	Rest
10.4317	Rest
10.0225	Rest
10.5474	Rest
10.5976	Rest
9.79734	Rest
10.9026	Rest
10.3804	Rest
10.9544	Rest
10.2494	Rest
10.0197	Rest
10.5527	Rest
10.7685	Rest
10.8431	Rest
10.941	Rest
10.6749	Rest
10.9274	Rest
10.1696	Rest
10.7313	Rest
11.0484	Rest
10.5527	Rest
10.2791	Rest
10.4372	Rest
10.337	Rest
10.6038	Rest
10.5656	Rest
10.3962	Rest
10.5992	Top5%
10.158	Rest
10.6325	Rest
10.8349	Rest
10.8386	Rest
10.9476	Top5%
9.82763	Rest
10.6729	Rest
10.7347	Rest
10.8145	Top5%
10.6366	Rest
10.5141	Rest
10.9522	Top5%
10.5665	Rest
10.7274	Top5%
10.6517	Rest
10.6402	Rest
10.85	Rest
10.4225	Rest
10.5861	Rest
10.9068	Rest
10.3549	Rest
10.5095	Rest
10.424	Rest
10.8407	Rest
11.029	Rest
9.91015	Rest
9.74678	Rest
10.9529	Rest
10.834	Top5%
10.6124	Rest
9.73945	Rest
10.8987	Rest
10.6484	Rest
10.7395	Rest
10.1785	Rest
10.717	Rest
10.5667	Rest
11.0289	Rest
10.4674	Rest
10.5759	Rest
10.781	Top5%
10.1131	Rest
10.7899	Rest
10.6752	Rest
10.4341	Rest
10.7501	Rest
10.3996	Top5%
10.7084	Rest
10.6585	Rest
10.8755	Rest
10.5599	Rest
9.73079	Rest
10.1759	Rest
10.4436	Rest
10.5175	Rest
10.8159	Rest
10.6583	Rest
10.6938	Rest
10.4683	Rest
10.9724	Rest
10.8037	Rest
10.5773	Rest
10.8696	Rest
10.5679	Rest
10.5033	Rest
9.78062	Rest
10.6113	Top5%
10.4887	Rest
10.9839	Rest
10.5448	Rest
10.7476	Top5%
10.59	Rest
10.1821	Rest
10.6074	Rest
10.5792	Top5%
10.5829	Rest
10.5319	Rest
10.7347	Rest
10.7819	Rest
10.7545	Rest
10.7497	Rest
11.1453	Rest
9.92628	Rest
10.0076	Rest
10.4287	Rest
10.3049	Rest
10.86	Rest
10.4867	Rest
10.5146	Rest
10.4153	Rest
10.7298	Rest
10.7227	Rest
10.8401	Rest
10.5769	Rest
10.3985	Rest
10.6859	Top5%
10.7331	Rest
10.6784	Rest
10.3093	Rest
10.8109	Top5%
10.1979	Rest
10.554	Rest
10.8767	Rest
10.3737	Rest
9.71299	Rest
10.6639	Rest
10.9894	Rest
10.2203	Rest
10.4905	Rest
10.1933	Rest
11.0134	Rest
10.2046	Rest
10.8748	Rest
10.656	Rest
10.1104	Rest
10.2003	Rest
10.056	Rest
10.3192	Rest
10.1505	Rest
9.80473	Rest
10.6845	Rest
10.2935	Rest
10.5551	Rest
9.77181	Rest
10.8354	Rest
10.8569	Rest
10.8922	Rest
10.7304	Rest
10.649	Rest
10.8441	Rest
10.8106	Rest
10.063	Rest
10.2748	Rest
10.7597	Rest
10.3135	Rest
10.3208	Rest
10.4192	Rest
10.6171	Rest
10.3595	Rest
10.6633	Rest
10.4453	Rest
9.90281	Rest
10.4329	Rest
10.6224	Rest
10.7598	Rest
10.4302	Rest
9.95389	Rest
10.8254	Rest
10.0222	Rest
10.7613	Rest
9.98853	Rest
10.1697	Rest
10.5086	Rest
10.8868	Rest
10.0762	Rest
10.5684	Rest
9.78616	Rest
10.2528	Rest
10.4079	Rest
10.1228	Rest
10.5526	Rest
10.3237	Rest
10.7602	Rest
10.8661	Rest
9.92444	Rest
10.5055	Rest
10.2955	Rest
10.4682	Rest
10.5096	Rest
10.402	Rest
10.0884	Rest
10.7149	Rest
9.50196	Rest
10.6614	Rest
10.2727	Rest
10.697	Rest
10.2379	Rest
10.0577	Rest
10.6028	Rest
10.1911	Rest
10.1034	Rest
10.5875	Rest
9.48784	Rest
10.1285	Rest
9.71254	Rest
10.8238	Rest
10.7416	Top5%
10.5602	Rest
10.369	Rest
10.9036	Rest
10.9093	Rest
10.7714	Rest
10.3708	Rest
10.8249	Rest
10.8044	Rest
10.9543	Rest
9.46735	Rest
10.2382	Rest
10.0458	Rest
10.23	Rest
10.7527	Top5%
10.818	Rest
10.8254	Rest
10.4048	Top5%
10.7615	Rest
10.4882	Rest
10.7476	Top5%
10.6359	Rest
10.5422	Rest
10.5246	Rest
10.4708	Rest
10.5875	Rest
10.9705	Rest
10.3362	Rest
10.2475	Rest
10.3866	Rest
10.7697	Rest
10.8706	Rest
9.91786	Rest
10.8217	Rest
10.6782	Rest
10.0122	Rest
10.0541	Rest
10.7385	Rest
10.8977	Top5%
10.4776	Top5%
10.6633	Rest
10.966	Rest
10.0512	Rest
10.7278	Rest
10.8023	Rest
10.1017	Rest
10.6625	Rest
11.2396	Rest
9.87549	Rest
10.445	Rest
10.7219	Rest
11.0249	Rest
10.8765	Rest
10.734	Top5%
10.3699	Rest
10.9147	Rest
8.95899	Rest
10.7515	Rest
10.2358	Rest
10.4762	Rest
10.3539	Rest
10.4231	Rest
10.6965	Rest
10.8819	Rest
10.3752	Rest
10.6136	Rest
10.7072	Rest
10.1652	Rest
10.8701	Rest
10.7367	Top5%
10.6387	Rest
10.572	Rest
9.77713	Rest
11.1055	Rest
11.1789	Rest
10.7169	Top5%
9.97555	Rest
10.1398	Rest
10.7509	Rest
10.5848	Rest
10.4927	Rest
10.1835	Rest
10.4665	Rest
10.8309	Rest
10.5792	Rest
10.6438	Rest
10.4698	Rest
10.3959	Rest
10.5833	Top5%
10.6977	Rest
9.75399	Rest
10.5745	Rest
10.654	Rest
11.0024	Rest
10.5405	Rest
10.6542	Rest
10.9017	Rest
10.8381	Rest
10.5507	Rest
10.2226	Rest
10.563	Rest
10.5805	Rest
10.5806	Rest
11.0226	Rest
10.7221	Rest
10.5011	Rest
11.0012	Rest
10.9189	Rest
10.7868	Rest
10.4578	Rest
10.8247	Rest
10.7912	Rest
10.6804	Rest
10.0175	Rest
10.2013	Rest
10.6238	Rest
10.4547	Rest
10.7978	Rest
10.343	Rest
10.0958	Rest
10.8902	Rest
10.9073	Rest
11.0369	Rest
10.2143	Rest
9.83785	Rest
10.3749	Rest
10.8125	Rest
10.6572	Rest
10.8751	Rest
10.6575	Rest
10.4046	Rest
10.7578	Rest
10.7249	Rest
10.5286	Rest
10.7628	Rest
10.3733	Rest
10.4485	Rest
10.3678	Rest
10.6931	Rest
10.6482	Rest
10.7935	Rest
10.4274	Rest
10.0383	Rest
10.8048	Rest
10.7162	Top5%
10.8557	Rest
10.7269	Rest
10.2174	Rest
9.96696	Rest
10.1478	Rest
10.8119	Rest
10.7346	Top5%
10.7742	Rest
10.2151	Rest
9.91732	Rest
10.5362	Rest
10.6181	Rest
9.7668	Rest
10.2359	Rest
10.6274	Rest
9.33754	Rest
10.8643	Rest
10.3374	Rest
10.8345	Rest
10.4708	Rest
10.819	Rest
10.5315	Rest
10.6588	Rest
10.6393	Rest
9.96599	Rest
10.5879	Rest
10.5696	Rest
10.8566	Rest
10.7225	Rest
10.3348	Rest
9.56672	Rest
10.7782	Rest
10.7632	Rest
10.6362	Rest
10.1711	Rest
10.5279	Rest
10.8037	Rest
10.6383	Rest
10.7114	Top5%
10.4704	Rest
10.7128	Rest
10.2409	Rest
9.94353	Rest
9.58289	Rest
10.8815	Rest
10.6912	Rest
10.3813	Rest
10.524	Rest
10.1586	Rest
9.9925	Rest
10.3477	Rest
10.128	Rest
10.8135	Rest
10.6055	Rest
10.3477	Rest
10.2131	Rest
10.1013	Rest
10.6649	Top5%
10.336	Rest
10.9278	Rest
10.6768	Rest
10.3589	Rest
10.8475	Rest
10.2657	Rest
10.4139	Rest
11.0723	Rest
10.5615	Rest
10.8117	Top5%
10.6522	Rest
10.7494	Rest
10.5019	Rest
10.7517	Rest
10.5062	Top5%
10.4437	Rest
10.0553	Rest
[truncated: 4,813 more rows]

## Sheet: SourceDataFig5A-Ind6
Ind-6
AvExp72g	PotencyClass
9.94211	Rest
9.99248	Rest
10.4545	Top5%
10.5753	Rest
10.5238	Rest
10.2772	Rest
10.4264	Rest
10.4963	Rest
10.2217	Rest
10.2461	Rest
10.3	Rest
10.4678	Rest
9.78146	Rest
10.6488	Rest
10.136	Rest
10.0108	Rest
9.97832	Rest
10.5321	Rest
10.0534	Rest
10.021	Rest
10.4491	Rest
10.4569	Rest
10.5197	Rest
10.3538	Rest
10.1567	Rest
9.48896	Rest
10.4952	Rest
10.0809	Rest
10.45	Rest
10.1277	Rest
10.3789	Rest
10.0885	Rest
9.55991	Rest
10.3919	Rest
10.3123	Rest
10.5204	Top5%
10.676	Rest
10.5286	Rest
9.44938	Rest
10.5461	Rest
10.6371	Top5%
9.61356	Rest
10.1981	Rest
10.4434	Rest
10.2118	Rest
10.4757	Rest
10.1576	Rest
9.97233	Rest
10.6985	Rest
10.1892	Rest
9.89178	Rest
10.0673	Rest
10.6176	Rest
10.3215	Rest
10.291	Rest
10.7395	Top5%
10.4931	Rest
9.95798	Rest
9.56769	Rest
10.6293	Rest
10.0196	Rest
10.4207	Rest
10.1091	Rest
10.5078	Rest
10.3594	Rest
10.7645	Rest
10.5932	Rest
10.085	Rest
9.47568	Rest
9.78491	Rest
10.1993	Rest
10.205	Rest
10.022	Rest
10.5516	Top5%
10.1146	Rest
9.28127	Rest
10.1959	Rest
10.1793	Rest
10.1979	Rest
10.0947	Rest
10.5281	Top5%
9.86685	Rest
10.5178	Rest
9.68037	Rest
10.4563	Rest
10.3224	Rest
10.2909	Rest
10.1768	Rest
10.3791	Rest
10.0996	Rest
10.6176	Rest
10.6868	Rest
10.1736	Rest
10.6626	Rest
10.0014	Rest
10.4145	Rest
10.4146	Rest
10.3556	Rest
10.6104	Rest
10.0607	Rest
10.1057	Rest
10.4311	Rest
10.5325	Rest
10.2741	Rest
10.4552	Rest
9.25163	Rest
10.141	Rest
10.1982	Rest
10.5088	Rest
10.2815	Rest
10.3696	Rest
10.5316	Rest
10.361	Rest
9.59171	Rest
10.1972	Rest
9.58282	Rest
9.76253	Rest
9.86331	Rest
10.0753	Rest
10.4338	Rest
10.0446	Rest
10.5236	Rest
10.4028	Rest
9.41333	Rest
10.0931	Rest
10.3171	Rest
9.56753	Rest
9.61288	Rest
10.095	Rest
10.5212	Rest
9.28126	Rest
9.84596	Rest
9.81387	Rest
10.4818	Rest
10.1786	Rest
10.468	Rest
10.2967	Rest
10.4444	Rest
9.62645	Rest
10.0831	Rest
10.668	Rest
10.3134	Rest
10.0462	Rest
10.5216	Rest
10.4714	Top5%
10.2546	Rest
10.0223	Rest
10.6303	Rest
10.2247	Rest
10.3511	Rest
10.2274	Rest
10.0305	Rest
9.96688	Rest
10.4042	Rest
9.809	Rest
10.4942	Rest
10.239	Rest
10.2657	Rest
8.8895	Rest
9.74166	Rest
9.96997	Rest
10.275	Rest
10.4184	Rest
10.4587	Rest
9.68802	Rest
10.4199	Rest
9.48281	Rest
10.0441	Rest
10.1288	Rest
10.2295	Rest
10.5869	Rest
10.5984	Rest
9.86874	Rest
10.6805	Rest
9.92715	Rest
9.74399	Rest
10.2993	Rest
10.5007	Top5%
10.4734	Rest
10.635	Rest
10.4056	Rest
10.0409	Rest
10.4784	Rest
9.90809	Rest
9.53932	Rest
10.2981	Rest
10.3323	Rest
10.0295	Rest
8.89396	Rest
10.5294	Top5%
10.639	Rest
9.55766	Rest
10.7578	Rest
10.0733	Rest
9.74876	Rest
10.3162	Rest
10.3991	Rest
10.3133	Rest
10.806	Rest
10.0229	Rest
10.5041	Rest
9.60697	Rest
10.0096	Rest
10.4805	Rest
10.6805	Top5%
10.3763	Rest
10.0166	Rest
9.71774	Rest
10.4558	Rest
9.96569	Rest
10.5538	Rest
10.5667	Rest
10.12	Rest
10.2259	Rest
9.92165	Rest
9.79954	Rest
10.5721	Rest
10.1153	Rest
10.5678	Rest
10.4111	Rest
10.425	Rest
10.2445	Rest
10.2595	Rest
9.51976	Rest
10.4856	Rest
10.2197	Rest
9.99693	Rest
10.4366	Rest
10.2939	Rest
9.91291	Rest
10.4588	Rest
9.51452	Rest
9.88088	Rest
10.2494	Rest
10.0517	Rest
10.1574	Rest
10.529	Rest
10.247	Rest
10.5616	Rest
10.7109	Rest
10.1457	Rest
9.62617	Rest
9.73112	Rest
9.45069	Rest
10.4554	Rest
10.403	Rest
10.4419	Rest
10.3513	Rest
10.0566	Rest
10.3072	Rest
9.56707	Rest
10.5008	Rest
10.0858	Rest
10.4198	Rest
9.39684	Rest
9.51169	Rest
10.5515	Rest
10.3289	Rest
10.5829	Rest
10.4358	Rest
9.75599	Rest
10.3732	Rest
10.4893	Rest
10.3675	Rest
10.1765	Rest
10.3965	Rest
10.7381	Rest
10.4131	Rest
10.4569	Rest
9.28981	Rest
9.89086	Rest
10.2291	Rest
10.0414	Rest
10.5507	Rest
10.0143	Rest
10.4098	Rest
10.4427	Rest
10.4437	Rest
10.5371	Rest
10.2663	Rest
10.3057	Rest
9.69486	Rest
10.398	Rest
9.92503	Rest
10.292	Rest
10.2844	Rest
10.5172	Rest
9.46695	Rest
9.66861	Rest
10.4072	Rest
10.2851	Rest
10.0286	Rest
10.5904	Rest
9.3849	Rest
10.4838	Rest
10.6638	Rest
9.22813	Rest
10.2376	Rest
10.3796	Rest
10.5989	Rest
10.2615	Rest
9.56436	Rest
9.44559	Rest
10.6109	Rest
10.4815	Rest
10.1875	Rest
10.2365	Rest
10.1191	Rest
10.2009	Rest
10.2404	Rest
10.16	Rest
10.2461	Rest
9.72188	Rest
10.6275	Rest
10.4085	Rest
9.89813	Rest
10.2648	Rest
9.36573	Rest
10.0044	Rest
10.5216	Rest
10.4539	Rest
10.8948	Rest
10.0557	Rest
10.5023	Top5%
10.5503	Rest
10.0653	Rest
10.0995	Rest
10.2852	Rest
10.1924	Top5%
9.41398	Rest
10.4518	Rest
10.5384	Rest
10.5116	Rest
9.74209	Rest
10.8195	Rest
10.4414	Rest
10.6884	Rest
10.4398	Rest
10.6898	Rest
10.3732	Rest
10.3605	Rest
10.7444	Rest
10.4695	Rest
9.53762	Rest
10.3526	Rest
9.97476	Rest
10.1373	Rest
10.3549	Rest
9.23984	Rest
9.58434	Rest
10.1593	Rest
10.2388	Rest
8.98493	Rest
10.0955	Rest
9.94287	Rest
10.4675	Rest
10.3861	Rest
10.7049	Rest
10.4273	Rest
10.449	Rest
9.90422	Rest
10.151	Top5%
10.4358	Rest
10.4353	Rest
10.7971	Rest
10.0776	Rest
9.96291	Rest
10.6554	Top5%
10.2784	Rest
10.1461	Rest
9.53036	Rest
10.5252	Rest
10.4664	Rest
10.2138	Rest
10.2666	Rest
10.4797	Rest
9.21734	Rest
10.3117	Rest
9.99062	Rest
10.6588	Rest
9.88033	Rest
10.5233	Top5%
10.1255	Rest
9.87263	Rest
10.1487	Rest
10.0876	Rest
10.2869	Rest
10.4068	Rest
9.06235	Rest
10.4169	Rest
10.7616	Rest
10.0797	Rest
10.4153	Rest
9.62716	Rest
10.4083	Rest
9.49286	Rest
9.93127	Rest
10.2409	Rest
10.0921	Rest
10.4551	Rest
9.77185	Rest
10.3288	Rest
9.41485	Rest
10.6837	Top5%
10.4389	Rest
10.179	Rest
9.48451	Rest
10.6198	Rest
10.0559	Rest
10.4322	Rest
10.5199	Rest
10.3636	Top5%
10.1068	Rest
10.3331	Rest
10.1928	Rest
10.5872	Rest
10.5792	Rest
10.1898	Rest
8.78269	Rest
10.1891	Rest
10.3117	Rest
9.01657	Rest
10.3085	Rest
9.1695	Rest
10.4996	Rest
10.4377	Rest
10.7483	Rest
10.2222	Rest
10.5428	Rest
10.6918	Rest
10.2655	Rest
10.4862	Rest
10.6291	Rest
10.6059	Rest
9.98537	Rest
10.2857	Rest
10.4757	Rest
10.3296	Rest
10.5137	Rest
10.2045	Rest
10.4096	Rest
9.87304	Rest
10.3052	Rest
10.6004	Top5%
9.93833	Rest
10.1417	Rest
9.69063	Rest
10.1684	Rest
9.66649	Rest
10.386	Rest
10.0109	Rest
9.9977	Rest
10.5253	Rest
10.5667	Top5%
10.0777	Rest
10.2147	Rest
10.5078	Top5%
10.3888	Rest
10.5841	Rest
9.88035	Rest
10.6295	Rest
9.76835	Rest
10.5491	Top5%
10.427	Rest
10.3011	Rest
10.758	Top5%
10.0622	Rest
10.4007	Rest
10.5542	Rest
10.6641	Rest
9.70447	Rest
10.385	Rest
10.1137	Rest
10.6719	Rest
9.77578	Rest
10.5363	Rest
10.7012	Rest
9.99318	Rest
10.6724	Rest
9.5855	Rest
10.4111	Rest
10.5081	Top5%
10.4227	Rest
9.83799	Rest
10.6234	Rest
10.08	Rest
10.4025	Rest
10.1847	Rest
10.4034	Rest
10.5827	Rest
10.3735	Rest
10.2759	Rest
10.0301	Rest
10.6184	Rest
10.4962	Rest
10.4592	Rest
10.3349	Rest
9.62157	Rest
9.85376	Rest
10.0828	Rest
10.3041	Rest
10.5327	Rest
10.0289	Rest
10.5259	Rest
10.7554	Rest
10.5952	Rest
10.5448	Rest
10.3724	Rest
9.63659	Rest
10.4721	Rest
10.0391	Rest
10.25	Rest
10.7398	Rest
10.1769	Rest
9.7705	Rest
10.6705	Rest
10.5027	Rest
10.4732	Rest
9.60806	Rest
10.1558	Rest
10.369	Rest
10.4306	Rest
10.3257	Rest
10.3983	Rest
10.599	Top5%
10.3888	Rest
10.6642	Rest
10.5893	Rest
10.3802	Rest
10.3831	Rest
10.4818	Rest
10.3525	Rest
10.5123	Rest
10.5287	Rest
10.3788	Rest
10.6009	Rest
10.722	Top5%
10.618	Rest
10.0244	Rest
10.2566	Rest
10.6678	Rest
9.50367	Rest
10.1971	Rest
10.1148	Rest
9.07613	Rest
9.63746	Rest
10.072	Rest
10.4134	Rest
10.3811	Rest
10.534	Rest
10.141	Rest
10.4955	Rest
9.62033	Rest
10.5606	Rest
10.5693	Rest
10.2157	Rest
10.2873	Rest
10.3341	Rest
10.4008	Rest
10.7617	Top5%
9.09314	Rest
10.3902	Rest
10.6837	Top5%
10.507	Rest
10.3975	Rest
9.84207	Rest
10.5927	Top5%
10.2171	Rest
10.1411	Rest
10.5082	Rest
10.076	Rest
10.2101	Rest
10.1097	Rest
10.2811	Rest
10.494	Top5%
10.3262	Rest
10.0032	Rest
10.5425	Rest
10.4504	Rest
10.7229	Top5%
10.5527	Rest
10.4334	Rest
10.0402	Rest
10.111	Rest
10.5441	Rest
10.1955	Rest
10.5895	Rest
9.81464	Rest
10.05	Rest
10.7111	Top5%
10.115	Rest
10.3241	Rest
10.3935	Rest
10.4313	Rest
10.3305	Rest
10.4456	Rest
10.4585	Rest
8.68361	Rest
10.7069	Rest
10.4104	Rest
10.3782	Rest
10.2395	Rest
9.01161	Rest
10.2271	Rest
10.6224	Rest
10.5474	Rest
10.4865	Top5%
10.4451	Rest
10.0929	Rest
9.76543	Rest
10.0439	Rest
9.87859	Rest
10.5021	Rest
10.5833	Rest
10.4927	Rest
9.93478	Rest
9.60659	Rest
9.84261	Rest
10.5838	Rest
10.1666	Rest
10.1145	Rest
10.5219	Rest
10.3759	Rest
10.4776	Rest
10.5358	Rest
9.56221	Rest
10.7336	Rest
10.3756	Rest
10.2721	Rest
10.1557	Rest
10.2061	Rest
10.0237	Rest
10.3541	Rest
10.0433	Rest
10.5778	Rest
8.8292	Rest
10.2005	Rest
10.4848	Top5%
10.3103	Rest
10.6805	Rest
10.6335	Top5%
10.5168	Rest
10.2125	Rest
10.2616	Rest
10.1631	Rest
10.4283	Rest
9.91103	Rest
10.4829	Rest
10.1512	Rest
10.7803	Rest
10.5798	Rest
10.1175	Rest
10.3528	Rest
9.84426	Rest
10.7172	Rest
10.0402	Rest
10.2769	Rest
10.4677	Rest
9.75805	Rest
9.74412	Rest
10.2205	Rest
10.3228	Rest
10.1966	Rest
10.5839	Rest
10.5124	Rest
10.3714	Rest
9.64504	Rest
10.3417	Rest
9.40275	Rest
10.68	Rest
8.89551	Rest
10.3538	Rest
10.2513	Rest
10.3979	Rest
10.546	Rest
10.408	Rest
10.5843	Rest
10.4547	Rest
10.3912	Rest
10.2128	Rest
10.3316	Rest
10.5145	Rest
10.28	Rest
10.1013	Rest
9.94257	Rest
10.5124	Top5%
9.83125	Rest
9.94889	Rest
10.5758	Rest
9.86303	Rest
10.1499	Rest
10.4944	Rest
9.27737	Rest
10.4234	Rest
10.206	Rest
10.0679	Rest
10.6403	Rest
10.691	Rest
10.3107	Rest
10.3446	Rest
10.4121	Rest
10.507	Rest
10.5113	Rest
10.641	Rest
10.5672	Rest
10.4448	Rest
10.3909	Rest
10.6001	Rest
10.544	Rest
10.334	Rest
9.29984	Rest
10.5746	Rest
9.9884	Rest
10.0009	Rest
10.3116	Rest
10.0093	Rest
10.4032	Rest
10.1534	Rest
10.2925	Rest
9.06013	Rest
10.2435	Rest
10.6124	Rest
10.5336	Rest
10.1112	Rest
10.3024	Rest
10.4032	Rest
10.2637	Rest
9.55951	Rest
10.3844	Rest
10.2188	Rest
10.2985	Rest
10.2084	Rest
10.0395	Rest
9.8013	Rest
10.368	Rest
10.1522	Rest
10.6907	Rest
9.80823	Rest
10.5228	Rest
10.5919	Rest
10.7198	Top5%
9.80298	Rest
10.4405	Rest
9.66252	Rest
10.3552	Rest
10.3357	Rest
10.2467	Rest
10.3097	Rest
9.71358	Rest
10.7257	Rest
10.1183	Rest
9.79526	Rest
9.94334	Rest
10.1702	Rest
10.0164	Rest
10.2357	Rest
10.3329	Rest
10.338	Rest
10.4911	Rest
9.64521	Rest
10.5511	Rest
10.578	Top5%
10.5368	Rest
10.2785	Rest
10.3939	Rest
10.3475	Rest
9.917	Rest
10.1002	Rest
10.6471	Rest
10.112	Rest
10.6131	Rest
10.4976	Rest
10.432	Rest
9.94539	Rest
10.4704	Top5%
10.507	Rest
10.5938	Rest
9.68386	Rest
10.2625	Rest
10.2264	Rest
10.732	Rest
9.71996	Rest
10.064	Rest
10.0125	Rest
10.3359	Rest
9.83209	Rest
9.37989	Rest
10.4984	Rest
10.0029	Rest
9.67974	Rest
9.76289	Rest
10.1882	Rest
10.0311	Rest
10.6137	Rest
10.5459	Rest
10.4212	Rest
10.4199	Rest
10.1372	Rest
10.1024	Rest
10.1689	Rest
10.0741	Rest
10.5062	Rest
10.3172	Rest
9.46366	Rest
10.4809	Rest
10.1865	Rest
10.524	Rest
10.0715	Rest
10.5296	Rest
9.7686	Rest
10.8169	Rest
10.3272	Rest
8.98294	Rest
9.72051	Rest
10.7456	Rest
10.3241	Rest
9.63284	Rest
8.69841	Rest
10.1257	Rest
10.3549	Rest
10.0439	Rest
10.3113	Rest
9.99155	Rest
10.3995	Rest
10.222	Rest
9.9395	Rest
9.82813	Rest
10.0953	Rest
10.5025	Rest
8.69833	Rest
10.3111	Rest
10.2148	Rest
9.6418	Rest
10.4341	Rest
10.5324	Rest
9.80092	Rest
9.60132	Rest
10.5873	Rest
10.2307	Rest
10.7008	Rest
10.1422	Rest
9.56827	Rest
10.1687	Rest
9.85357	Top5%
10.0938	Rest
10.6382	Top5%
10.2909	Rest
10.355	Rest
10.3458	Rest
10.6244	Rest
9.75758	Rest
10.0464	Rest
10.4651	Rest
9.62972	Rest
9.54256	Rest
10.3628	Rest
10.4175	Rest
10.5126	Rest
10.1446	Rest
9.86795	Rest
10.5574	Rest
10.5508	Rest
9.70985	Rest
10.619	Rest
10.2739	Rest
10.6283	Rest
10.2013	Rest
10.5975	Rest
10.3364	Rest
9.75967	Rest
10.2248	Rest
10.4888	Rest
10.2861	Rest
10.512	Rest
9.67198	Rest
10.0989	Rest
10.4248	Rest
10.3292	Rest
9.67185	Rest
10.0756	Rest
9.49344	Rest
9.15576	Rest
10.3172	Rest
8.45061	Rest
9.30639	Rest
10.4036	Rest
9.86274	Rest
10.496	Rest
10.195	Rest
10.4253	Rest
10.6435	Rest
10.0232	Rest
10.4535	Rest
10.642	Rest
10.1516	Rest
10.1487	Rest
10.5226	Rest
9.94384	Rest
10.465	Rest
9.57692	Rest
10.753	Rest
10.3989	Rest
10.3087	Rest
10.4171	Rest
10.3845	Rest
9.85125	Rest
10.5077	Rest
8.58782	Rest
9.35737	Rest
10.2367	Rest
9.79033	Rest
10.2709	Rest
10.1027	Rest
10.2945	Rest
10.3992	Rest
10.6679	Rest
10.431	Rest
10.702	Top5%
10.1337	Rest
10.3736	Rest
10.4286	Rest
10.8125	Top5%
10.3976	Rest
10.5027	Rest
10.1336	Rest
10.1651	Rest
10.2624	Rest
10.0653	Rest
10.5366	Rest
10.8635	Top5%
10.3221	Rest
10.4587	Rest
10.49	Top5%
10.0925	Rest
9.91166	Rest
9.76308	Rest
10.2056	Rest
10.4192	Rest
10.3019	Rest
10.4957	Rest
10.5006	Rest
10.1609	Rest
9.8133	Rest
10.3471	Rest
10.4103	Rest
10.5356	Rest
10.0997	Rest
9.47715	Rest
10.2713	Rest
9.7938	Rest
10.6666	Rest
9.78941	Rest
10.2479	Rest
9.73244	Rest
10.597	Rest
10.7753	Rest
9.85374	Rest
9.66049	Rest
10.0309	Rest
10.3546	Rest
10.3447	Rest
10.5542	Rest
10.2815	Rest
10.493	Rest
9.87309	Rest
10.6709	Rest
9.46452	Rest
9.64408	Rest
10.7467	Rest
10.3547	Rest
9.81818	Rest
9.94049	Rest
10.1761	Rest
9.05345	Rest
10.4176	Rest
10.5046	Rest
10.537	Rest
9.40895	Rest
9.2283	Rest
9.46781	Rest
10.1009	Rest
10.392	Rest
10.663	Rest
10.4333	Rest
9.71581	Rest
10.2883	Rest
10.5848	Rest
10.3234	Rest
10.6853	Rest
10.4276	Rest
10.3409	Rest
9.82395	Rest
10.7249	Rest
10.2757	Rest
9.95397	Rest
10.3728	Rest
9.75611	Rest
9.80576	Rest
10.213	Rest
10.6445	Top5%
9.51659	Rest
10.0985	Rest
10.7078	Rest
10.5608	Rest
10.7653	Rest
10.1081	Rest
10.431	Rest
9.6952	Rest
10.4089	Rest
10.3498	Rest
10.4639	Rest
8.96607	Rest
10.3952	Rest
10.4761	Rest
8.1817	Rest
10.555	Rest
10.3043	Rest
10.5563	Rest
9.55594	Rest
9.91693	Rest
10.494	Rest
9.95696	Rest
10.3227	Rest
10.4418	Rest
10.588	Rest
10.4652	Rest
9.59962	Rest
10.2802	Rest
10.574	Rest
9.65227	Rest
10.4528	Rest
10.2268	Rest
10.0599	Rest
10.6529	Rest
9.78682	Rest
10.4542	Rest
10.4711	Rest
10.4871	Rest
10.436	Rest
10.1004	Rest
10.3238	Rest
10.5181	Rest
10.6309	Top5%
10.242	Rest
8.92844	Rest
9.76255	Rest
10.2918	Rest
8.9027	Rest
10.2837	Rest
10.5909	Rest
10.5997	Rest
10.1977	Rest
10.3536	Rest
10.0476	Rest
10.4988	Rest
9.94385	Rest
10.6312	Rest
10.0003	Rest
9.93617	Rest
10.091	Rest
10.5186	Rest
10.5113	Rest
10.2489	Rest
9.7328	Rest
10.3099	Rest
10.4647	Rest
10.3545	Rest
10.2465	Rest
10.6146	Rest
10.4148	Rest
10.7209	Rest
10.378	Rest
10.0919	Rest
9.15728	Rest
9.66889	Rest
9.95067	Rest
9.84544	Rest
9.25386	Rest
10.5584	Rest
10.2921	Rest
10.2566	Rest
10.6666	Rest
10.4277	Top5%
10.3732	Rest
9.87703	Rest
10.4329	Rest
10.4325	Rest
10.5123	Rest
10.0215	Rest
10.5167	Rest
10.0005	Rest
10.1611	Rest
10.2237	Rest
10.1458	Rest
10.6343	Rest
10.4669	Rest
9.18036	Rest
10.0871	Rest
10.0901	Rest
10.2574	Rest
9.89978	Rest
9.95203	Rest
10.2816	Rest
10.267	Rest
10.6264	Rest
9.76993	Rest
9.81524	Rest
10.6945	Rest
10.3472	Rest
9.96215	Rest
10.2827	Rest
10.2748	Rest
10.76	Rest
9.27813	Rest
10.5667	Rest
10.3237	Rest
10.6492	Top5%
9.8258	Rest
9.95949	Rest
10.0312	Rest
9.04921	Rest
10.4879	Rest
9.91132	Rest
10.4488	Rest
10.3856	Rest
8.21338	Rest
10.3805	Rest
10.2988	Rest
10.4354	Rest
9.90289	Rest
9.41841	Rest
9.73372	Rest
9.88076	Rest
10.4005	Rest
10.3829	Rest
10.1946	Rest
9.23426	Rest
9.7899	Rest
9.7601	Rest
9.95305	Rest
10.5173	Rest
10.482	Rest
9.97595	Rest
10.4267	Rest
10.5254	Rest
10.31	Rest
10.216	Rest
10.4022	Rest
10.2881	Rest
9.13861	Rest
10.6144	Rest
10.4226	Rest
10.5822	Rest
10.2834	Rest
8.91564	Rest
10.4346	Rest
10.5373	Top5%
10.3047	Rest
10.0588	Rest
10.6228	Rest
10.4106	Rest
8.71869	Rest
10.4487	Rest
10.7432	Rest
10.5624	Rest
10.3337	Rest
10.4744	Rest
10.2723	Rest
9.83424	Rest
10.2519	Rest
10.2236	Rest
10.3559	Rest
10.5053	Rest
10.7434	Rest
10.3834	Rest
10.6227	Rest
10.3608	Rest
10.1756	Rest
10.1708	Rest
9.90991	Rest
9.80832	Rest
10.4939	Rest
10.0866	Rest
10.2031	Rest
10.6205	Rest
10.1239	Rest
10.1037	Rest
10.5287	Rest
10.277	Rest
9.56628	Rest
9.99704	Rest
10.2757	Rest
10.8122	Rest
10.6693	Top5%
10.6328	Rest
10.1273	Rest
10.155	Rest
10.4588	Rest
10.1889	Rest
9.75243	Rest
10.5372	Rest
10.2527	Rest
9.72131	Rest
10.5249	Rest
10.6351	Rest
9.94743	Rest
10.317	Rest
10.2409	Rest
10.5063	Top5%
10.0516	Rest
10.2332	Rest
10.4904	Rest
10.3845	Rest
9.94536	Rest
9.66269	Rest
10.4312	Rest
10.2497	Rest
10.3393	Rest
10.4424	Rest
10.5972	Rest
9.57753	Rest
10.6017	Rest
9.31089	Rest
10.3917	Rest
10.1066	Rest
10.034	Rest
10.1488	Rest
10.3647	Rest
10.1865	Rest
10.5159	Rest
10.0392	Rest
9.50695	Rest
10.5659	Rest
10.2913	Rest
9.18837	Rest
10.6306	Rest
10.2927	Rest
9.18882	Rest
10.3631	Rest
9.23819	Rest
10.2691	Rest
9.87214	Rest
9.97904	Rest
10.1103	Rest
10.5603	Rest
10.1483	Rest
10.6296	Rest
10.2585	Rest
9.68369	Rest
9.51001	Rest
10.3732	Rest
9.21911	Rest
10.0781	Rest
10.3257	Rest
10.362	Rest
10.1118	Rest
10.102	Rest
10.3468	Rest
10.4416	Rest
9.79854	Rest
10.4877	Rest
10.2337	Rest
9.74524	Rest
10.2001	Rest
9.60641	Rest
9.40578	Rest
10.4697	Rest
9.5762	Rest
10.4902	Rest
10.0343	Rest
9.37056	Rest
10.4164	Rest
10.5919	Rest
10.3436	Rest
10.1764	Rest
10.508	Rest
10.1476	Rest
10.4071	Rest
10.2892	Rest
10.2491	Rest
10.6474	Rest
10.1194	Rest
10.5356	Rest
10.1227	Rest
10.1287	Rest
10.3007	Rest
10.3504	Rest
10.3327	Rest
9.40252	Rest
9.80048	Rest
10.721	Rest
10.1859	Rest
10.4688	Rest
9.92228	Rest
10.177	Rest
10.1644	Rest
10.3512	Rest
10.2263	Rest
10.4105	Rest
10.1675	Rest
10.4958	Rest
9.62304	Rest
10.4766	Rest
10.2865	Rest
10.3803	Rest
10.2175	Rest
10.0966	Rest
10.4837	Rest
10.321	Rest
10.6184	Rest
10.4848	Rest
10.2995	Rest
10.003	Rest
10.3534	Rest
9.58317	Rest
10.3191	Rest
10.4748	Rest
10.1647	Rest
10.2869	Rest
10.4878	Rest
10.0112	Rest
10.16	Rest
10.2299	Rest
10.4108	Rest
10.386	Rest
10.612	Rest
10.2276	Rest
9.97086	Rest
10.4924	Top5%
10.3113	Rest
9.98403	Rest
10.5595	Rest
9.92265	Rest
10.1848	Rest
10.2512	Rest
10.017	Rest
10.2623	Rest
10.0976	Rest
9.79692	Rest
10.5174	Rest
9.92995	Rest
10.4701	Rest
10.3267	Rest
10.4998	Rest
10.4909	Rest
10.4039	Rest
10.2775	Rest
10.2123	Rest
10.1604	Rest
10.3985	Rest
10.8879	Rest
10.1581	Rest
9.53923	Rest
10.355	Rest
10.438	Rest
10.5039	Rest
10.2363	Rest
10.5721	Top5%
9.91833	Rest
10.647	Rest
10.0804	Rest
10.2541	Rest
10.0752	Rest
10.6995	Top5%
9.80632	Rest
10.6445	Rest
10.5738	Top5%
10.3101	Rest
10.435	Top5%
10.5452	Rest
10.5433	Rest
9.60053	Rest
10.0808	Rest
10.3214	Rest
9.63606	Rest
10.1589	Rest
10.4433	Rest
10.399	Rest
10.6866	Top5%
10.5926	Top5%
10.3931	Top5%
9.61061	Rest
10.4785	Rest
10.1401	Rest
10.2855	Rest
10.0908	Rest
10.57	Rest
9.88595	Rest
10.0745	Rest
10.2078	Rest
9.76824	Rest
10.4404	Rest
9.78051	Rest
10.1126	Rest
9.85885	Rest
9.62228	Rest
10.1767	Rest
10.511	Rest
10.3318	Rest
9.27576	Rest
10.4288	Rest
9.99376	Rest
10.6525	Rest
10.2604	Rest
10.4079	Rest
10.4617	Rest
10.7004	Rest
10.6307	Rest
10.3937	Rest
9.62376	Rest
10.2853	Rest
9.08422	Rest
10.7329	Top5%
10.6443	Rest
9.77418	Rest
9.78199	Rest
10.3345	Rest
10.3179	Rest
10.5595	Rest
10.1025	Rest
9.91254	Rest
10.3704	Rest
10.4264	Rest
10.4699	Rest
10.4873	Rest
10.2647	Rest
9.62264	Rest
10.4636	Rest
10.3835	Rest
9.97491	Rest
10.3716	Rest
10.3415	Rest
10.0008	Rest
10.177	Rest
10.3074	Rest
10.3655	Rest
10.0382	Rest
9.62968	Rest
10.4302	Rest
9.63504	Rest
10.4013	Top5%
9.55739	Rest
10.3246	Rest
10.6209	Top5%
9.96506	Rest
10.3211	Rest
10.1916	Rest
10.379	Rest
10.6176	Rest
10.5001	Rest
10.5576	Top5%
10.1096	Rest
9.98862	Rest
9.94424	Rest
10.1482	Rest
10.4271	Rest
10.3578	Rest
9.36516	Rest
10.3524	Rest
10.378	Rest
10.2682	Rest
10.3844	Rest
10.5497	Rest
10.6876	Top5%
10.3126	Rest
10.538	Rest
10.6433	Rest
10.3951	Rest
10.3217	Rest
10.0268	Rest
10.5576	Rest
9.94224	Rest
9.53093	Rest
10.3392	Rest
10.345	Rest
9.95155	Rest
10.7013	Rest
9.35713	Rest
10.4411	Rest
10.0965	Rest
10.3419	Rest
10.2023	Rest
9.76767	Rest
10.3902	Rest
10.451	Rest
10.4287	Rest
10.3055	Rest
10.2787	Rest
10.0631	Rest
10.8263	Top5%
10.202	Rest
10.4948	Rest
10.456	Rest
10.4103	Rest
10.3592	Rest
9.92903	Rest
10.5626	Rest
9.07457	Rest
10.7774	Top5%
10.4596	Rest
9.96377	Rest
10.3649	Rest
10.5181	Rest
10.442	Rest
10.2662	Rest
10.1843	Rest
9.42359	Rest
10.1491	Rest
10.2018	Rest
9.27635	Rest
10.2571	Rest
9.56455	Rest
10.1261	Rest
10.4806	Top5%
10.5495	Rest
9.98061	Rest
10.5555	Rest
9.86567	Rest
10.4625	Rest
10.2756	Rest
10.4458	Rest
10.5579	Rest
10.4672	Rest
8.97701	Rest
10.0053	Rest
9.4868	Rest
9.77749	Rest
9.95396	Rest
10.3175	Rest
9.8217	Rest
10.3143	Rest
9.97963	Rest
10.4163	Rest
9.76759	Rest
10.3036	Rest
9.98916	Rest
10.4342	Rest
9.4178	Rest
10.2314	Rest
9.85456	Rest
9.74605	Rest
10.2586	Rest
9.88109	Rest
10.5446	Rest
10.401	Top5%
10.2335	Rest
10.2171	Rest
10.7458	Rest
10.6077	Rest
10.5355	Rest
10.3617	Rest
10.2827	Rest
9.5354	Rest
10.187	Top5%
10.6528	Rest
9.55979	Rest
10.0061	Rest
9.96515	Rest
10.3238	Rest
9.6578	Rest
10.7539	Rest
10.2132	Rest
10.6312	Top5%
10.5012	Rest
10.4162	Rest
10.4759	Rest
9.03743	Rest
10.6316	Rest
10.1367	Rest
10.4591	Rest
10.2113	Top5%
9.43825	Rest
9.97516	Rest
10.574	Rest
9.71215	Rest
10.5105	Rest
10.6441	Top5%
10.5884	Top5%
10.2522	Rest
10.5884	Rest
9.67619	Rest
10.0158	Rest
10.0092	Rest
10.0175	Rest
9.93136	Rest
9.70472	Rest
10.4338	Rest
10.4948	Rest
10.4396	Rest
10.6792	Top5%
10.4736	Rest
10.4168	Rest
10.1231	Rest
10.282	Rest
10.5252	Rest
10.1694	Rest
10.1372	Rest
10.3078	Rest
10.4961	Rest
9.68484	Rest
10.533	Rest
10.4945	Rest
10.531	Rest
9.69768	Rest
9.94623	Rest
10.2709	Rest
10.1488	Rest
10.5222	Rest
9.41101	Rest
9.8687	Rest
9.71176	Rest
10.3249	Rest
10.4163	Rest
10.3521	Rest
9.36909	Rest
10.0287	Rest
9.43916	Rest
10.0678	Rest
10.2802	Rest
9.7952	Rest
10.4747	Rest
10.5948	Rest
9.87957	Rest
10.177	Rest
9.88041	Rest
10.0939	Rest
10.609	Rest
10.36	Rest
9.9331	Rest
10.628	Top5%
10.3951	Rest
10.0494	Rest
10.0519	Rest
10.6901	Rest
9.3212	Rest
10.6951	Top5%
10.3919	Rest
10.1223	Rest
10.2248	Rest
10.6326	Rest
9.97316	Rest
10.008	Rest
10.6179	Rest
10.4683	Top5%
10.0487	Rest
10.2363	Rest
10.4438	Rest
10.8806	Top5%
10.4613	Rest
9.63838	Rest
10.2941	Rest
8.83396	Rest
9.91861	Rest
10.4451	Rest
10.0369	Rest
9.00044	Rest
10.0583	Rest
10.2057	Rest
10.1173	Rest
8.86954	Rest
10.2993	Rest
10.3761	Rest
10.003	Rest
10.0552	Rest
10.55	Rest
10.3428	Rest
9.84194	Rest
10.4915	Rest
9.73538	Rest
10.147	Rest
10.424	Rest
10.5116	Rest
10.4525	Top5%
10.1845	Rest
9.57978	Rest
10.6975	Rest
10.4129	Rest
9.83799	Rest
10.615	Top5%
10.125	Rest
10.1202	Rest
10.419	Rest
10.0961	Rest
10.6684	Rest
10.7439	Top5%
10.3075	Rest
10.5286	Rest
9.44749	Rest
10.3282	Rest
9.45494	Rest
10.2886	Rest
10.4478	Rest
10.5854	Rest
10.2268	Rest
10.551	Rest
10.5318	Rest
10.5553	Rest
9.75108	Rest
10.2892	Top5%
9.458	Rest
9.71422	Rest
10.318	Rest
10.6292	Rest
10.1618	Rest
10.5378	Top5%
10.2863	Rest
9.06997	Rest
10.4543	Rest
10.5531	Rest
10.3955	Rest
10.0175	Rest
9.97389	Rest
10.0738	Rest
10.1284	Rest
10.3839	Rest
10.5574	Top5%
9.89794	Rest
10.0004	Rest
10.5111	Rest
10.0796	Rest
10.3863	Rest
10.3654	Rest
9.78854	Rest
10.4197	Rest
10.4358	Rest
10.5067	Rest
10.317	Rest
10.3235	Rest
10.3666	Rest
9.39254	Rest
10.3739	Rest
10.501	Rest
10.3334	Rest
10.1949	Rest
10.3657	Rest
10.478	Rest
10.5001	Rest
10.353	Rest
10.3838	Rest
9.96899	Rest
10.7107	Rest
10.5694	Rest
10.3505	Rest
10.4764	Rest
9.88843	Rest
10.7286	Top5%
10.313	Rest
10.8065	Rest
10.407	Rest
10.6449	Rest
10.7905	Rest
9.6477	Rest
10.3504	Rest
10.4095	Top5%
10.6649	Rest
10.4206	Rest
10.0199	Rest
10.2218	Rest
10.3678	Rest
10.2035	Rest
10.5748	Rest
10.4778	Rest
9.89559	Rest
10.5354	Rest
10.6096	Rest
9.95766	Rest
9.9569	Rest
10.6319	Rest
10.1282	Rest
10.2276	Rest
10.5892	Rest
10.4854	Rest
10.2999	Rest
10.2719	Rest
9.71847	Rest
10.2984	Rest
10.3925	Rest
10.2777	Rest
8.89345	Rest
10.6486	Rest
10.4314	Rest
9.62498	Rest
10.0787	Rest
10.4433	Rest
9.93071	Rest
10.3389	Rest
10.4768	Rest
9.90392	Rest
9.81536	Rest
10.3457	Rest
10.6787	Rest
9.97392	Rest
9.6967	Rest
9.73454	Rest
10.1642	Rest
10.5248	Rest
8.197	Rest
10.7128	Rest
9.95926	Rest
9.71488	Rest
10.0165	Rest
10.0091	Rest
10.5107	Rest
10.4716	Top5%
10.4678	Rest
10.5457	Rest
10.2712	Rest
10.3635	Rest
9.6696	Rest
9.49434	Rest
10.6662	Rest
10.6603	Rest
10.4602	Rest
10.6612	Rest
10.7484	Rest
10.532	Rest
10.0159	Rest
10.4636	Rest
10.4214	Rest
10.4572	Rest
10.0838	Rest
10.6849	Top5%
10.7786	Rest
10.5272	Rest
10.1025	Rest
10.17	Rest
10.3595	Rest
10.4415	Top5%
9.71504	Rest
10.2316	Rest
10.1738	Rest
10.4393	Rest
10.5741	Rest
10.0156	Rest
10.5506	Rest
10.3862	Rest
10.4002	Rest
10.6169	Top5%
9.55924	Rest
9.88304	Rest
10.2629	Rest
10.3539	Top5%
10.2366	Rest
9.77473	Rest
10.4741	Rest
10.485	Rest
10.5384	Rest
10.3181	Rest
10.4358	Top5%
9.05172	Rest
10.6947	Top5%
10.2817	Rest
10.0575	Rest
10.1265	Rest
9.44902	Rest
10.3933	Rest
10.3927	Top5%
10.6964	Rest
10.2897	Rest
10.1897	Rest
10.4143	Rest
10.138	Rest
10.5654	Rest
10.3072	Rest
10.5207	Rest
9.8234	Rest
10.0419	Rest
10.2699	Rest
9.18464	Rest
9.43575	Rest
10.3672	Rest
10.117	Rest
9.91803	Rest
9.91509	Rest
9.84773	Rest
10.2783	Rest
10.3775	Top5%
10.3177	Rest
10.4223	Rest
10.1436	Rest
10.4577	Rest
9.39165	Rest
9.76343	Rest
10.1029	Rest
10.4132	Rest
10.5189	Rest
10.6407	Rest
10.3317	Rest
10.1912	Rest
9.96139	Rest
10.484	Rest
10.646	Rest
10.4571	Rest
9.97068	Rest
10.0688	Rest
10.2733	Rest
10.3171	Rest
9.89945	Rest
9.61847	Rest
10.4124	Rest
9.70258	Rest
10.4103	Rest
10.1905	Rest
10.3616	Rest
10.3156	Rest
10.2325	Rest
10.6394	Rest
9.73189	Rest
10.5182	Rest
9.74361	Rest
10.3725	Rest
10.3848	Rest
9.54821	Rest
10.4487	Rest
10.5565	Rest
10.3225	Rest
10.6709	Rest
10.6431	Rest
10.6167	Rest
10.5242	Rest
10.0606	Rest
10.5837	Rest
10.4685	Rest
9.59942	Rest
10.4426	Rest
9.87894	Rest
10.0856	Rest
10.083	Rest
10.6918	Top5%
9.31443	Rest
9.80603	Rest
10.4194	Rest
10.711	Top5%
9.82374	Rest
10.4497	Rest
9.56907	Rest
9.85281	Rest
10.282	Rest
10.2694	Rest
9.97702	Rest
10.2736	Rest
10.509	Rest
10.0947	Rest
10.1174	Rest
9.78144	Rest
10.4321	Top5%
10.4778	Rest
10.1684	Rest
10.3548	Rest
10.6646	Top5%
10.2212	Rest
10.3271	Rest
10.1734	Rest
10.1394	Rest
10.0759	Rest
9.64599	Rest
10.0172	Rest
10.1811	Rest
10.3814	Rest
10.3899	Rest
10.7244	Rest
10.6522	Rest
10.4065	Top5%
10.371	Rest
10.2161	Rest
10.5149	Top5%
10.3008	Rest
10.0998	Rest
10.3564	Rest
9.64448	Rest
10.1141	Rest
10.1044	Rest
10.3836	Rest
9.84143	Rest
10.6711	Rest
10.2638	Rest
10.3165	Rest
10.7741	Top5%
10.2711	Rest
10.0082	Rest
10.5659	Rest
10.5026	Rest
9.88533	Rest
10.416	Rest
10.5677	Rest
9.84775	Rest
10.3516	Rest
10.5423	Rest
10.4208	Rest
10.6407	Rest
10.5593	Rest
9.8078	Rest
9.58831	Rest
9.99034	Rest
10.4893	Rest
10.0971	Rest
10.5279	Rest
10.5513	Rest
[truncated: 3,809 more rows]

## Sheet: SourceDataFig5A-Ind7
Ind-7
AvExp72g	PotencyClass
11.0653	Rest
10.7916	Rest
10.9922	Rest
10.9051	Rest
10.8732	Rest
10.7403	Rest
10.4323	Rest
10.9856	Rest
10.9427	Rest
10.8744	Rest
10.4181	Rest
10.7673	Rest
10.5731	Rest
10.7518	Rest
10.6816	Rest
11.0548	Rest
11.166	Rest
10.1607	Rest
10.908	Rest
10.8585	Rest
10.9867	Rest
11.0126	Rest
11.0375	Rest
10.9919	Rest
10.8918	Rest
10.9428	Rest
11.0057	Rest
11.003	Rest
11.0654	Rest
10.8009	Rest
10.9849	Rest
10.747	Rest
11.1	Rest
11.0897	Rest
10.8618	Rest
11.2266	Rest
10.5932	Rest
9.69632	Rest
10.9901	Rest
10.8473	Rest
11.0774	Rest
10.6716	Rest
11.0609	Top5%
10.9821	Rest
10.6532	Rest
10.901	Rest
10.7777	Rest
11.0456	Rest
10.7414	Rest
10.7829	Rest
11.0344	Rest
10.9034	Rest
11.0602	Rest
11.0262	Rest
10.996	Rest
10.7907	Rest
11.1533	Rest
10.8627	Rest
10.6046	Rest
10.9856	Rest
11.1005	Rest
10.6589	Rest
10.8618	Rest
11.0959	Rest
10.8705	Rest
10.9734	Rest
11.0246	Rest
10.2311	Rest
10.7429	Rest
10.668	Rest
10.6598	Rest
10.8494	Rest
11.2783	Rest
10.8284	Rest
10.4485	Rest
10.7666	Rest
10.3797	Rest
11.0201	Rest
10.5228	Rest
11.0155	Rest
11.0969	Rest
10.9397	Top5%
10.9984	Rest
10.491	Rest
10.8492	Rest
10.5707	Rest
10.7045	Rest
10.8799	Rest
10.9782	Rest
10.6514	Rest
11.0983	Rest
10.2429	Rest
11.296	Rest
11.0487	Rest
11.1284	Rest
11.0813	Rest
10.6362	Rest
10.9356	Rest
10.3011	Rest
11.0836	Top5%
10.4813	Rest
10.8463	Rest
10.9853	Rest
10.7417	Rest
10.3362	Rest
10.9423	Rest
10.5489	Rest
11.0683	Rest
10.9241	Rest
10.9542	Rest
10.6566	Rest
10.8013	Rest
10.8732	Rest
11.0938	Rest
10.8606	Rest
10.6513	Rest
10.9953	Rest
10.7138	Rest
10.4485	Rest
9.5799	Rest
10.6048	Rest
11.0495	Rest
10.9187	Rest
10.1428	Rest
10.6792	Rest
11.0049	Rest
9.8538	Rest
10.7944	Rest
11.0902	Rest
10.0679	Rest
10.2714	Rest
10.1256	Rest
10.6972	Rest
10.9228	Rest
10.3402	Rest
10.1913	Rest
11.0638	Rest
11.0012	Rest
10.84	Rest
10.5166	Rest
10.4721	Rest
10.0133	Rest
10.5661	Rest
10.5149	Rest
9.66356	Rest
10.7216	Rest
10.6523	Rest
9.87019	Rest
11.0338	Rest
10.3678	Rest
11.058	Rest
11.0101	Rest
10.9832	Rest
10.6362	Rest
11.1904	Rest
11.0665	Rest
10.736	Rest
10.6595	Rest
11.1337	Rest
10.353	Rest
10.8812	Top5%
11.1533	Top5%
10.3242	Rest
10.6695	Rest
10.5996	Rest
11.1053	Top5%
11.0362	Rest
10.7674	Rest
10.7724	Rest
10.7046	Rest
10.6353	Rest
11.0764	Rest
11.071	Rest
10.8603	Rest
10.9335	Rest
10.6631	Rest
10.6467	Rest
10.8518	Rest
10.6901	Rest
10.9899	Rest
10.9669	Rest
10.9092	Rest
10.9301	Rest
10.6942	Rest
11.1631	Rest
10.5272	Rest
10.7415	Rest
10.8955	Top5%
10.8335	Rest
10.835	Rest
9.8338	Rest
10.875	Rest
10.6263	Rest
10.9617	Rest
10.6144	Rest
10.7628	Top5%
11.0001	Rest
10.9297	Rest
10.7913	Rest
10.7829	Rest
10.8935	Top5%
10.9052	Rest
10.2259	Rest
10.2528	Rest
10.8424	Rest
10.8151	Rest
10.1989	Rest
10.9666	Rest
10.8955	Rest
8.20367	Rest
10.9004	Rest
10.4293	Rest
11.1667	Rest
10.6502	Rest
10.9538	Rest
10.4472	Rest
11.0447	Top5%
11.0576	Rest
10.9605	Rest
10.6871	Rest
10.8678	Rest
11.0103	Rest
11.0159	Rest
10.8901	Rest
10.9321	Rest
10.976	Rest
11.0371	Top5%
10.1603	Rest
10.8817	Rest
10.345	Rest
10.672	Rest
10.2294	Rest
10.8041	Rest
10.7818	Rest
11.0797	Rest
11.0117	Rest
10.9838	Rest
10.3307	Rest
10.8371	Rest
10.7132	Rest
10.5361	Rest
10.9358	Rest
10.3959	Rest
11.1829	Rest
11.0675	Top5%
11.0476	Top5%
10.7686	Rest
10.7964	Rest
10.7835	Rest
10.8993	Rest
10.8947	Rest
10.8807	Rest
10.8044	Rest
10.3503	Rest
10.1907	Rest
10.9096	Rest
11.0889	Rest
11.0538	Rest
10.8932	Rest
11.1846	Rest
11.2237	Rest
10.9921	Rest
10.259	Rest
11.2176	Rest
10.7335	Rest
10.4351	Rest
10.8956	Rest
10.8776	Rest
10.9733	Rest
10.5626	Rest
10.9056	Rest
10.6323	Rest
10.9875	Rest
10.1468	Rest
11.1217	Rest
10.1516	Rest
10.9304	Rest
11.0036	Rest
10.6826	Rest
11.06	Rest
9.89536	Rest
10.8639	Rest
9.82679	Rest
11.0573	Rest
10.4918	Rest
10.8291	Rest
11.0665	Rest
10.5522	Rest
11.0208	Rest
10.6098	Rest
11.0841	Rest
11.0442	Rest
10.7978	Rest
11.0132	Rest
10.9728	Rest
10.8035	Rest
10.9046	Top5%
10.6481	Rest
11.0069	Rest
10.3439	Rest
10.3808	Rest
10.8753	Rest
10.862	Rest
11.0257	Rest
10.8327	Rest
10.5206	Rest
11.0074	Top5%
9.9627	Rest
11.0028	Rest
10.8817	Rest
10.9838	Rest
11.1892	Top5%
11.1506	Rest
11.0856	Rest
10.2642	Rest
10.582	Rest
11.0209	Rest
11.0474	Rest
10.5744	Rest
10.9719	Rest
10.9506	Rest
10.8288	Rest
10.4442	Rest
10.9487	Rest
10.3505	Rest
10.3132	Rest
10.9381	Rest
11.151	Rest
10.9809	Rest
10.6868	Rest
10.4903	Rest
10.7941	Rest
10.9928	Rest
11.0501	Rest
11.0873	Rest
10.5816	Rest
10.8978	Rest
11.0128	Rest
10.9484	Rest
10.5471	Rest
10.9624	Rest
10.1283	Rest
10.8364	Rest
10.6687	Rest
10.9579	Rest
10.7293	Rest
11.1578	Rest
10.5895	Rest
10.7507	Rest
10.8122	Rest
10.8742	Rest
10.67	Rest
10.6099	Rest
10.9249	Rest
10.7993	Rest
10.769	Rest
10.6614	Rest
10.9085	Rest
10.9385	Rest
10.6892	Rest
10.7292	Rest
10.7412	Rest
10.8398	Rest
11.0392	Rest
11.2596	Rest
10.7643	Rest
10.0625	Rest
10.531	Rest
11.0871	Top5%
11.0876	Rest
9.89739	Rest
11.0144	Top5%
10.1413	Rest
10.4995	Rest
10.6439	Rest
11.0196	Rest
10.1573	Rest
10.0994	Rest
10.9036	Rest
10.6105	Rest
10.0866	Rest
10.9343	Rest
10.8966	Rest
11.0488	Rest
10.7409	Rest
11.0937	Rest
11.2696	Rest
10.8247	Rest
10.5032	Rest
10.6301	Rest
10.7758	Rest
11.1419	Rest
10.0227	Rest
10.7922	Rest
10.7806	Rest
10.7584	Rest
10.9643	Top5%
10.5841	Rest
10.325	Rest
10.9256	Rest
11.029	Rest
10.4466	Rest
10.8176	Rest
10.6881	Rest
11.0809	Rest
11.1585	Rest
10.1208	Rest
11.0713	Rest
10.8386	Rest
11.0767	Rest
11.0331	Rest
11.0161	Rest
10.9157	Rest
10.9745	Rest
10.3368	Rest
11.2903	Rest
10.8815	Rest
10.5237	Rest
9.88166	Rest
10.997	Rest
10.848	Top5%
10.7847	Rest
11.1121	Rest
10.9776	Rest
11.0137	Rest
10.9039	Rest
11.0236	Rest
10.4199	Rest
10.4623	Rest
10.4173	Rest
10.9615	Rest
10.8746	Rest
10.2949	Rest
10.5666	Rest
11.0607	Top5%
10.784	Rest
10.8699	Rest
10.597	Rest
11.011	Rest
11.1328	Rest
11.0421	Rest
10.1877	Rest
10.6549	Rest
10.6477	Rest
9.73957	Rest
10.7981	Rest
10.9114	Rest
10.8452	Rest
9.91057	Rest
11.0439	Rest
10.9991	Rest
10.7116	Rest
10.8923	Rest
10.8349	Rest
10.7882	Rest
10.1538	Rest
11.1274	Rest
10.9314	Rest
10.8027	Rest
11.0452	Rest
10.8619	Top5%
10.8667	Top5%
10.1517	Rest
10.763	Rest
10.5008	Rest
10.7331	Rest
10.721	Rest
10.8516	Rest
10.7745	Rest
10.512	Rest
10.8035	Rest
10.6584	Rest
10.7631	Rest
11.1225	Rest
10.8954	Rest
11.1084	Rest
10.8249	Rest
10.1908	Rest
10.1494	Rest
10.229	Rest
10.9962	Rest
11.1734	Rest
10.826	Rest
11.118	Rest
11.2164	Rest
10.3151	Rest
10.4416	Rest
10.8773	Rest
11.0561	Rest
10.5569	Rest
11.0741	Rest
9.89525	Rest
10.4167	Rest
11.0712	Rest
10.5907	Rest
10.3048	Rest
10.8906	Rest
10.5665	Rest
11.0962	Top5%
10.5744	Rest
10.9863	Rest
10.8087	Top5%
10.8196	Rest
10.707	Rest
10.7345	Rest
10.3244	Rest
11.0665	Top5%
10.6005	Rest
10.6005	Rest
10.542	Rest
10.503	Rest
10.7548	Rest
10.8444	Rest
10.7365	Rest
11.11	Rest
10.5363	Rest
10.713	Rest
10.5938	Rest
11.1773	Rest
10.513	Rest
10.8884	Rest
10.6925	Rest
10.0454	Rest
10.7859	Rest
10.2265	Rest
10.743	Rest
10.4399	Rest
10.7803	Rest
10.8751	Rest
10.9961	Rest
10.6598	Rest
10.9375	Rest
10.8228	Rest
11.1212	Rest
10.1641	Rest
11.0831	Rest
9.43918	Rest
10.8706	Rest
10.8048	Rest
10.5875	Rest
10.5873	Rest
11.1613	Rest
11.0005	Rest
10.9044	Rest
10.8718	Rest
10.4829	Rest
11.1225	Rest
10.551	Rest
10.7343	Rest
10.5952	Rest
10.8813	Rest
10.9098	Rest
10.692	Rest
10.7569	Rest
10.847	Rest
10.7736	Rest
11.0565	Rest
11.1023	Rest
11.0295	Rest
10.8646	Rest
10.979	Rest
10.7954	Rest
10.5266	Rest
11.0464	Rest
9.77016	Rest
10.7897	Rest
11.009	Rest
10.7606	Rest
11.0068	Rest
11.1261	Rest
11.027	Rest
10.9461	Rest
10.8106	Rest
10.7809	Rest
10.8198	Rest
10.831	Rest
10.6	Rest
10.6718	Rest
9.85319	Rest
10.6466	Rest
10.8194	Rest
10.7944	Rest
10.8613	Rest
10.2005	Rest
10.6482	Rest
11.0658	Rest
11.2031	Rest
10.6479	Rest
10.9794	Rest
10.9372	Rest
10.6885	Rest
10.4587	Rest
10.939	Rest
10.9595	Rest
11.0865	Rest
10.8757	Rest
11.1172	Rest
10.595	Rest
10.7441	Rest
10.9507	Rest
10.9424	Rest
10.7882	Rest
10.7504	Rest
10.5702	Rest
10.9008	Rest
10.8049	Rest
11.0536	Rest
11.1826	Rest
11.159	Rest
10.5213	Rest
10.7491	Rest
10.306	Rest
11.1456	Rest
10.2847	Rest
10.1502	Rest
11.0475	Rest
10.7557	Rest
11.1306	Rest
10.6126	Rest
10.853	Rest
10.1822	Rest
11.0587	Rest
10.5125	Rest
11.153	Rest
11.0934	Rest
10.5894	Rest
11.041	Rest
10.6243	Rest
11.0462	Rest
10.2926	Rest
10.9098	Rest
11.1427	Rest
10.8894	Rest
10.6195	Rest
10.5983	Rest
10.9875	Rest
10.5306	Rest
10.8043	Rest
11.0198	Rest
10.9039	Rest
10.7153	Rest
11.0139	Rest
10.7676	Rest
10.2878	Rest
10.9419	Rest
11.0632	Rest
10.638	Rest
10.5475	Rest
10.9791	Rest
11.1364	Rest
10.7034	Rest
10.6897	Rest
10.7046	Rest
10.4449	Rest
10.0604	Rest
10.53	Rest
11.0749	Rest
10.8719	Rest
10.4672	Rest
11.1068	Rest
10.9251	Rest
11.0164	Top5%
11.0095	Rest
10.9917	Rest
11.0588	Rest
10.4608	Rest
10.4733	Rest
10.9628	Rest
10.8081	Rest
10.9906	Rest
10.5919	Rest
11.0396	Rest
11.0345	Rest
11.0697	Rest
11.1183	Rest
11.1589	Rest
10.9971	Rest
10.5524	Rest
10.8831	Rest
10.3762	Rest
11.1105	Rest
10.4879	Rest
10.8316	Rest
10.8976	Rest
10.8065	Rest
10.6968	Rest
10.8395	Rest
11.1751	Rest
10.3441	Rest
10.868	Rest
10.7878	Rest
10.8227	Rest
11.1427	Rest
10.8866	Rest
11.0944	Rest
9.91424	Rest
11.0736	Top5%
10.7872	Rest
11.0786	Rest
10.7864	Rest
10.883	Rest
10.6632	Rest
10.5683	Rest
9.92556	Rest
10.7501	Rest
10.9451	Rest
11.0388	Rest
11.1842	Rest
10.8245	Rest
10.9246	Rest
11.0036	Rest
10.6852	Rest
10.2931	Rest
11.0814	Rest
10.9796	Rest
10.5506	Rest
10.8528	Rest
10.721	Rest
10.7406	Rest
10.928	Top5%
11.0828	Rest
11.2571	Top5%
11.1036	Rest
11.017	Rest
9.99195	Rest
10.8151	Rest
10.7952	Rest
10.9998	Rest
11.0053	Top5%
10.4077	Rest
11.0677	Rest
10.8669	Rest
10.5092	Rest
10.4627	Rest
10.9655	Rest
9.27433	Rest
10.8589	Rest
11.0927	Rest
10.7539	Rest
11.1647	Rest
10.7998	Rest
10.5974	Rest
10.6235	Rest
10.5217	Rest
9.96496	Rest
10.9762	Rest
10.3621	Rest
10.5692	Rest
9.85056	Rest
10.7253	Rest
10.6267	Rest
11.1457	Rest
11.1195	Rest
10.318	Rest
11.1496	Rest
10.9168	Top5%
10.6705	Rest
10.609	Rest
10.3967	Rest
10.827	Rest
11.0142	Rest
10.9081	Rest
10.9778	Rest
11.2015	Rest
10.4213	Rest
11.0604	Rest
10.8017	Rest
10.234	Rest
10.778	Rest
10.0401	Rest
11.0504	Rest
10.7106	Rest
10.7844	Rest
10.7519	Rest
10.6541	Rest
11.1169	Top5%
11.0868	Rest
11.0038	Rest
11.1751	Rest
10.756	Rest
10.1379	Rest
10.9876	Rest
10.5365	Rest
11.2325	Rest
10.9549	Top5%
10.2799	Rest
10.6014	Rest
11.1032	Rest
10.892	Rest
9.93659	Rest
10.7876	Rest
11.0211	Rest
10.8667	Rest
10.3424	Rest
10.7029	Rest
11.1009	Rest
10.9668	Rest
11.0373	Rest
10.8405	Rest
11.1875	Rest
10.2998	Rest
10.6406	Rest
10.8793	Rest
11.0908	Rest
10.9145	Rest
10.7024	Rest
10.9006	Rest
10.9288	Top5%
11.0688	Rest
11.0395	Rest
10.6985	Rest
10.5984	Rest
10.8119	Rest
10.4399	Rest
10.6627	Rest
10.8943	Rest
11.1412	Rest
11.0528	Top5%
11.0329	Rest
10.7805	Rest
10.8755	Rest
10.5182	Rest
11.2184	Rest
11.0204	Rest
10.7397	Rest
10.9427	Rest
10.7925	Rest
11.0646	Rest
11.1158	Top5%
10.9444	Rest
10.8472	Rest
10.7548	Rest
10.343	Rest
10.6998	Rest
10.9894	Top5%
10.6008	Rest
10.8695	Rest
10.631	Rest
10.9858	Rest
10.8717	Top5%
10.6435	Rest
10.6635	Rest
11.0433	Rest
10.8728	Rest
10.641	Rest
10.787	Rest
10.9028	Rest
10.3108	Rest
10.6971	Rest
10.439	Rest
10.5178	Rest
10.7245	Rest
11.0782	Rest
10.1598	Rest
10.7761	Rest
11.0269	Rest
10.9906	Rest
10.4732	Rest
10.7404	Top5%
10.9478	Rest
11.0397	Rest
10.5542	Rest
11.0455	Top5%
11.1561	Rest
11.008	Rest
11.1136	Rest
10.4539	Rest
9.96433	Rest
10.981	Rest
10.4047	Rest
10.8221	Rest
10.7297	Rest
10.5619	Rest
10.6879	Rest
10.7466	Rest
11.1778	Rest
10.6982	Rest
9.92032	Rest
11.2051	Rest
10.2029	Rest
10.6037	Rest
10.7861	Rest
11.0472	Top5%
10.2799	Rest
10.4514	Rest
11.1128	Top5%
11.1991	Rest
10.9647	Rest
10.6788	Rest
10.5684	Rest
10.0435	Rest
10.924	Rest
10.2446	Rest
10.8071	Rest
10.5795	Rest
10.922	Rest
10.9964	Rest
11.0775	Rest
10.6986	Rest
11.0016	Rest
10.798	Rest
10.8298	Rest
11.2028	Rest
10.8269	Rest
10.4211	Rest
11.0469	Rest
10.5864	Rest
10.9754	Rest
10.6511	Rest
10.8491	Rest
10.868	Rest
10.8584	Rest
10.4387	Rest
10.572	Rest
10.7741	Rest
11.0943	Rest
10.5424	Rest
10.7215	Rest
11.3058	Rest
11.0906	Rest
10.7393	Rest
10.9648	Rest
10.3833	Rest
11.1069	Rest
10.9416	Rest
10.3694	Rest
10.782	Rest
11.1557	Rest
10.4848	Rest
10.8012	Rest
11.0561	Rest
11.0389	Rest
10.9326	Rest
10.5424	Rest
10.8454	Rest
10.9669	Rest
11.0725	Top5%
10.4168	Rest
10.8548	Rest
11.0304	Rest
10.7109	Rest
10.3304	Rest
11.0522	Rest
10.3771	Rest
10.8533	Rest
10.5708	Rest
10.6334	Rest
10.3793	Rest
10.7006	Rest
11.0346	Rest
10.8906	Rest
10.93	Rest
10.8214	Rest
10.5723	Rest
10.9071	Rest
11.0854	Rest
10.5102	Rest
11.0156	Rest
10.4794	Rest
10.7709	Rest
11.0047	Rest
10.8844	Rest
10.6712	Top5%
11.1383	Rest
10.9751	Rest
10.7148	Rest
10.2625	Rest
10.9959	Rest
10.855	Rest
10.8337	Rest
10.9084	Rest
10.475	Rest
10.8427	Rest
11.1133	Rest
10.6383	Rest
11.1342	Rest
10.0289	Rest
11.1821	Top5%
10.9781	Rest
10.7158	Rest
10.8288	Rest
10.1506	Rest
10.6968	Rest
10.9421	Rest
10.5146	Rest
10.81	Rest
10.8038	Rest
10.8788	Rest
9.69071	Rest
10.5586	Rest
11.1016	Rest
10.4112	Rest
10.796	Rest
10.6723	Rest
10.81	Rest
10.6449	Rest
11.0948	Rest
10.7249	Rest
9.94092	Rest
11.1275	Rest
10.8232	Rest
10.8749	Rest
11.1268	Rest
10.2957	Rest
11.2096	Rest
10.727	Rest
10.7436	Top5%
10.9711	Rest
10.8437	Rest
10.6436	Rest
11.091	Rest
10.9474	Rest
10.3443	Rest
11.0963	Rest
11.048	Rest
10.8325	Rest
11.0118	Rest
10.9365	Rest
11.0369	Rest
9.4538	Rest
11.0048	Top5%
10.8862	Rest
10.7734	Rest
10.9307	Rest
10.7914	Rest
10.5387	Rest
10.2446	Rest
11.0194	Rest
10.9345	Rest
10.5644	Rest
10.6633	Rest
11.0691	Rest
10.7604	Rest
10.8177	Rest
10.9291	Rest
10.1056	Rest
10.8228	Rest
11.0171	Rest
10.8924	Rest
10.9291	Rest
10.7027	Rest
11.1337	Top5%
10.6766	Rest
11.0783	Rest
10.6053	Rest
10.6871	Rest
10.7047	Rest
10.234	Rest
10.6177	Rest
10.7351	Rest
10.8094	Rest
10.9288	Rest
10.9721	Rest
11.1457	Rest
11.0044	Rest
11.0416	Top5%
10.664	Rest
10.9598	Top5%
10.5525	Rest
11.1722	Rest
10.4282	Rest
10.4027	Rest
10.7242	Rest
10.7426	Rest
10.3404	Rest
10.9179	Rest
10.8668	Rest
10.8379	Rest
10.7169	Rest
10.6631	Rest
10.9142	Rest
10.6985	Rest
11.0229	Rest
10.4345	Rest
10.5008	Rest
10.1056	Rest
10.2716	Rest
11.1746	Rest
10.6858	Rest
11.0601	Rest
11.0382	Rest
11.123	Rest
11.0113	Rest
10.8152	Rest
10.8366	Rest
11.0146	Rest
10.1987	Rest
11.079	Rest
10.8906	Rest
10.8431	Rest
10.8545	Rest
10.7181	Rest
10.6621	Rest
11.0026	Rest
10.8819	Rest
10.9036	Rest
10.3949	Rest
10.6902	Rest
10.9324	Rest
10.6751	Rest
10.3846	Rest
10.4562	Rest
10.7339	Rest
10.6108	Rest
10.6488	Rest
10.9127	Rest
11.1292	Rest
11.2485	Rest
10.9675	Rest
10.6832	Rest
11.0703	Rest
10.3146	Rest
10.5801	Rest
10.8538	Rest
10.4733	Rest
11.2239	Top5%
10.8358	Rest
10.5895	Rest
10.3586	Rest
10.7953	Rest
10.763	Rest
10.4542	Rest
10.894	Rest
10.6101	Rest
11.0135	Rest
11.0899	Rest
10.579	Rest
10.5675	Rest
10.4216	Rest
8.95093	Rest
10.4843	Rest
10.6211	Rest
10.936	Rest
10.792	Rest
10.7979	Rest
10.9985	Rest
11.0265	Rest
10.0643	Rest
11.0864	Rest
10.8121	Rest
11.2115	Top5%
10.4445	Rest
10.0521	Rest
10.8224	Top5%
10.7259	Rest
10.2415	Rest
10.9897	Rest
11.0584	Rest
11.0775	Rest
10.6816	Rest
11.006	Rest
10.6477	Rest
10.6126	Rest
10.7945	Rest
10.8096	Top5%
10.725	Rest
11.1623	Rest
10.5345	Rest
10.7402	Rest
10.9764	Rest
11.1135	Top5%
10.9702	Rest
10.9622	Rest
11.1292	Rest
10.9186	Rest
11.1051	Rest
10.9549	Rest
10.8061	Rest
10.1201	Rest
9.80025	Rest
10.8681	Rest
10.7509	Rest
10.8515	Rest
11.0459	Rest
10.8888	Rest
11.096	Rest
10.9884	Rest
10.773	Rest
10.7573	Rest
10.9345	Rest
10.6378	Rest
10.6888	Rest
10.6972	Rest
10.6971	Rest
10.81	Rest
10.6402	Rest
11.0467	Rest
11.1622	Rest
10.9559	Rest
10.7219	Rest
10.9836	Rest
10.5839	Rest
11.0088	Rest
10.3517	Rest
11.126	Rest
10.862	Rest
10.8621	Rest
10.6707	Rest
10.2336	Rest
11.1035	Rest
11.1294	Top5%
11.0848	Top5%
10.9272	Rest
10.3262	Rest
11.0091	Rest
10.8979	Rest
10.3202	Rest
9.65032	Rest
10.9328	Rest
10.9207	Rest
10.8258	Rest
10.6648	Rest
10.502	Rest
11.0241	Rest
10.8644	Rest
11.0849	Rest
10.7508	Rest
10.8177	Rest
11.1695	Rest
10.6466	Rest
10.7891	Rest
10.9512	Rest
11.049	Rest
11.0633	Rest
10.971	Rest
11.1227	Rest
10.893	Rest
11.0653	Rest
10.9149	Rest
10.7482	Rest
10.8479	Rest
10.341	Rest
10.8703	Rest
10.7564	Rest
10.8217	Rest
10.9926	Rest
10.9302	Rest
11	Rest
10.8263	Rest
10.8921	Rest
10.8837	Rest
11.1101	Rest
10.6143	Rest
10.6494	Rest
10.3675	Rest
10.8569	Rest
10.1583	Rest
10.5367	Rest
10.7499	Rest
9.90668	Rest
11.161	Rest
10.9338	Rest
10.6932	Rest
9.68856	Rest
10.3056	Rest
10.6822	Rest
10.8875	Rest
10.7806	Rest
10.9897	Rest
10.7548	Rest
10.9941	Rest
10.557	Rest
10.7493	Rest
11.2977	Top5%
11.0433	Rest
11.0476	Rest
11.0976	Rest
11.1191	Rest
10.1321	Rest
10.7739	Rest
10.8663	Rest
10.5322	Rest
10.7097	Rest
11.1352	Rest
9.96042	Rest
11.1076	Rest
10.4547	Rest
10.9088	Rest
10.2569	Rest
10.6367	Rest
10.9925	Rest
10.5856	Rest
10.3088	Rest
11.0228	Rest
9.98316	Rest
10.8889	Rest
10.9109	Rest
10.7778	Rest
10.7987	Rest
10.7892	Rest
10.853	Rest
10.4493	Rest
11.1112	Rest
11.1494	Rest
10.6206	Rest
10.7503	Rest
10.94	Rest
10.8427	Rest
10.9184	Rest
10.866	Rest
11.1812	Rest
10.5075	Rest
10.8012	Rest
10.8916	Rest
11.1541	Rest
10.8477	Rest
11.09	Rest
10.8896	Rest
11.032	Rest
10.9224	Rest
10.5955	Rest
11.0232	Rest
10.7734	Rest
11.0663	Rest
11.049	Rest
10.7496	Rest
10.7412	Rest
9.90368	Rest
10.6578	Rest
10.9216	Rest
10.116	Rest
10.3034	Rest
10.8168	Rest
10.5175	Rest
11.1808	Rest
10.8588	Rest
10.5467	Rest
10.6328	Rest
10.8037	Rest
11.1781	Rest
10.2617	Rest
10.7065	Rest
10.2784	Rest
11.3058	Rest
11.1183	Rest
10.9213	Rest
10.7058	Rest
10.288	Rest
10.5737	Top5%
11.1376	Rest
11.0147	Rest
11.1523	Rest
10.5162	Rest
11.0216	Rest
11.0919	Rest
10.5556	Rest
10.9217	Rest
11.0319	Rest
10.8812	Rest
10.7481	Rest
11.0196	Rest
10.7257	Rest
11.0232	Rest
9.81624	Rest
10.7998	Rest
10.2698	Rest
11.1474	Rest
10.4959	Rest
10.3595	Rest
10.657	Rest
10.7106	Rest
11.0549	Rest
10.6249	Rest
10.8759	Rest
10.8327	Rest
10.5496	Rest
10.5662	Rest
10.7094	Rest
10.6159	Rest
10.786	Rest
10.5493	Rest
10.6475	Rest
10.8582	Rest
10.3619	Rest
10.6197	Rest
10.5875	Rest
10.5112	Rest
10.961	Rest
10.9557	Rest
10.6188	Rest
10.9861	Rest
10.9146	Rest
10.9475	Rest
10.8696	Rest
11.0058	Rest
10.9939	Rest
10.3427	Rest
11.1264	Rest
10.5855	Rest
10.5615	Rest
11.0302	Top5%
9.98246	Rest
10.9766	Rest
10.9321	Rest
11.0069	Rest
10.8022	Rest
11.0683	Rest
10.6618	Rest
10.9639	Rest
10.8266	Rest
10.9085	Rest
10.7958	Rest
10.5674	Rest
10.7519	Rest
10.5262	Rest
10.7727	Rest
11.1964	Rest
11.1932	Rest
10.641	Top5%
10.9232	Rest
10.657	Rest
11.0089	Rest
10.8944	Rest
10.5786	Rest
10.9657	Rest
10.7975	Rest
10.8259	Rest
10.8208	Rest
10.5685	Rest
10.5536	Rest
10.8188	Rest
10.7489	Rest
10.5615	Rest
10.9152	Rest
10.3207	Rest
10.8579	Rest
10.8222	Rest
10.8515	Rest
10.858	Rest
10.8915	Rest
10.6448	Rest
10.9928	Rest
10.8881	Rest
10.3996	Rest
11.0218	Rest
11.1375	Rest
10.8655	Rest
10.9335	Rest
10.6218	Rest
11.316	Top5%
10.6731	Rest
11.1616	Rest
10.7326	Rest
10.9856	Rest
10.7354	Top5%
10.9999	Rest
11.0292	Top5%
10.5887	Rest
11.1104	Rest
11.0634	Rest
10.4135	Rest
11.0667	Rest
10.8258	Rest
10.7549	Rest
9.76906	Rest
10.8928	Rest
10.7883	Rest
11.0834	Rest
10.7923	Rest
11.2323	Rest
10.9456	Rest
10.9142	Rest
10.7274	Rest
10.4299	Rest
10.8409	Rest
10.1733	Rest
10.9768	Rest
10.8233	Rest
10.7802	Rest
10.5318	Rest
10.6872	Rest
10.9793	Rest
10.9679	Rest
10.7145	Rest
10.8692	Rest
10.9468	Rest
10.8229	Rest
10.7969	Rest
10.7527	Rest
9.97312	Rest
10.7838	Rest
10.7886	Rest
10.6511	Rest
10.812	Rest
11.1697	Rest
11.1742	Rest
10.8863	Rest
10.8532	Rest
10.6881	Rest
10.9249	Rest
10.442	Rest
10.2917	Rest
10.6531	Rest
10.8156	Rest
10.3987	Rest
10.7022	Rest
10.8366	Rest
11.0145	Rest
11.0313	Rest
11.1413	Rest
10.906	Rest
10.8044	Rest
10.5797	Rest
11.139	Rest
10.8213	Rest
10.7575	Rest
11.206	Rest
11.1757	Rest
11.1581	Rest
10.9271	Rest
10.6049	Rest
10.2484	Rest
10.3096	Rest
10.4191	Rest
10.7456	Rest
11.025	Rest
11.1078	Top5%
10.9591	Rest
10.2136	Rest
10.9843	Rest
10.5648	Rest
10.7872	Rest
10.8966	Rest
10.9995	Rest
10.7229	Rest
9.73621	Rest
10.9206	Rest
11.1568	Rest
11.0245	Rest
10.5447	Rest
10.836	Rest
10.4463	Rest
11.1816	Rest
10.4754	Rest
10.635	Rest
11.06	Rest
10.951	Rest
10.9463	Rest
10.9639	Rest
10.9717	Rest
10.9456	Rest
11.0907	Rest
10.4924	Rest
10.6376	Rest
10.9133	Rest
10.7292	Rest
10.6471	Rest
9.83381	Rest
11.1604	Rest
10.8975	Rest
11.2049	Rest
11.2216	Top5%
10.9368	Rest
10.4485	Rest
10.8847	Rest
11.0599	Rest
10.7154	Rest
10.5366	Rest
10.449	Rest
11.0756	Rest
10.879	Rest
11.1032	Rest
11.0164	Top5%
10.63	Rest
10.8575	Rest
9.96156	Rest
11.0297	Rest
10.8809	Top5%
10.2185	Rest
11.2053	Rest
10.7705	Rest
10.6683	Rest
10.954	Rest
11.0628	Rest
11.0608	Rest
10.778	Rest
10.8359	Rest
10.0689	Rest
11.1649	Rest
11.0145	Rest
10.6871	Rest
10.6417	Rest
10.7915	Rest
10.7779	Rest
11.0212	Rest
10.9072	Rest
11.1657	Rest
11.0502	Rest
10.4205	Rest
10.4738	Rest
10.4125	Rest
10.717	Top5%
10.8458	Rest
10.9759	Rest
11.0191	Rest
10.6863	Rest
10.6026	Rest
10.32	Rest
10.4591	Rest
10.3664	Rest
10.0903	Rest
10.4519	Rest
10.814	Rest
10.9829	Rest
10.2094	Rest
10.4685	Rest
10.5691	Rest
10.6057	Rest
10.9863	Top5%
11.1577	Rest
10.8887	Rest
10.3544	Rest
11.0727	Rest
11.0008	Top5%
10.8381	Rest
10.9229	Rest
11.0325	Rest
11.1363	Rest
10.398	Rest
11.0273	Rest
10.6967	Rest
11.3009	Top5%
11.0866	Rest
11.1308	Rest
11.0361	Rest
10.692	Rest
9.996	Rest
10.5142	Rest
10.6481	Rest
10.9464	Rest
10.9795	Rest
10.8724	Rest
11.0757	Rest
11.0363	Top5%
10.9909	Rest
11.1069	Rest
11.0783	Rest
11.09	Top5%
11.2663	Rest
10.9253	Rest
10.7893	Rest
11.223	Rest
11.0277	Top5%
10.7494	Rest
10.6135	Rest
10.9614	Rest
10.0968	Rest
10.4845	Rest
10.9333	Rest
10.8362	Rest
10.9539	Rest
11.0622	Rest
11.1085	Rest
10.791	Rest
10.0058	Rest
10.948	Rest
10.7297	Rest
10.8445	Rest
10.7786	Rest
10.104	Rest
10.6996	Rest
11.114	Top5%
10.7066	Rest
10.606	Rest
10.9352	Rest
10.6336	Rest
10.3302	Rest
10.827	Rest
9.81117	Rest
10.8906	Rest
10.6216	Rest
10.8077	Rest
10.7936	Rest
10.8714	Rest
10.8778	Rest
11.0074	Rest
10.7923	Rest
10.9157	Rest
10.9576	Rest
10.8224	Rest
10.4477	Rest
10.7697	Rest
10.4727	Rest
10.1378	Rest
10.8113	Rest
10.7721	Rest
10.5762	Rest
10.1174	Rest
10.8238	Rest
10.0952	Rest
10.9514	Rest
10.6801	Rest
10.8389	Rest
11.1092	Rest
11.0193	Rest
10.7437	Rest
10.9804	Rest
10.6449	Rest
10.9654	Rest
11.2222	Rest
9.59574	Rest
10.8139	Rest
11.0706	Rest
10.9683	Rest
10.7675	Rest
11.1055	Rest
10.7395	Rest
10.3483	Rest
10.7546	Rest
10.9422	Rest
11.0861	Rest
10.8587	Top5%
10.8583	Rest
11.0274	Top5%
10.994	Rest
11.1632	Rest
10.8081	Rest
10.1842	Rest
10.4353	Rest
11.2	Rest
10.8639	Rest
11.0152	Rest
10.8151	Rest
10.8615	Rest
10.2614	Rest
10.9899	Rest
11.0124	Rest
10.9369	Rest
11.0072	Rest
10.951	Rest
11.07	Rest
10.3764	Rest
10.4775	Rest
11.1811	Rest
10.9484	Rest
9.85262	Rest
11.007	Rest
10.91	Rest
10.7968	Rest
10.4483	Rest
10.8814	Rest
10.9031	Rest
10.816	Rest
10.9612	Rest
8.88645	Rest
10.3525	Rest
10.7406	Rest
10.2695	Rest
10.6095	Rest
10.3505	Rest
10.1295	Rest
10.9527	Rest
10.9659	Rest
10.9977	Rest
10.9624	Top5%
10.9561	Rest
11.1471	Rest
10.4753	Rest
10.9761	Rest
11.1496	Rest
10.6524	Rest
10.9465	Rest
10.9	Rest
11.0752	Rest
10.7764	Rest
11.1781	Top5%
10.4601	Rest
10.2181	Rest
11.2477	Rest
10.9871	Rest
10.4996	Rest
10.6037	Rest
10.9361	Rest
9.69541	Rest
9.92731	Rest
10.7193	Rest
10.6538	Rest
11.0805	Rest
11.1555	Rest
10.9328	Rest
10.8106	Rest
10.9368	Rest
10.9827	Rest
10.894	Rest
10.703	Rest
9.96748	Rest
11.0869	Rest
10.1579	Rest
10.7689	Rest
10.774	Rest
10.9666	Top5%
11.0369	Rest
11.0259	Rest
10.3996	Rest
11.0544	Rest
10.553	Rest
10.8843	Rest
10.9837	Top5%
11.0438	Rest
11.1639	Top5%
10.6544	Rest
10.2913	Rest
11.069	Rest
10.8534	Rest
10.1964	Rest
11.0427	Top5%
10.7225	Rest
10.8089	Rest
10.6036	Rest
11.1228	Rest
10.9237	Rest
10.8012	Rest
11.0618	Rest
10.9871	Rest
10.4448	Rest
11.0747	Top5%
10.9716	Rest
10.8146	Rest
10.7532	Rest
10.7463	Rest
10.9719	Rest
10.6447	Rest
10.9212	Rest
10.9084	Rest
10.9114	Rest
10.7412	Rest
10.9499	Rest
10.713	Rest
10.4508	Rest
10.9065	Rest
10.641	Rest
11.0432	Top5%
10.921	Rest
10.5717	Rest
10.9833	Rest
11.1003	Rest
11.0362	Rest
11.2047	Rest
10.5799	Rest
11.1322	Top5%
10.9938	Top5%
10.1508	Rest
10.8735	Rest
10.8937	Top5%
10.8951	Rest
10.8302	Rest
10.8028	Rest
11.0869	Rest
11.2349	Top5%
10.035	Rest
10.5662	Rest
10.7265	Rest
10.996	Rest
10.4207	Rest
10.7649	Rest
11.1757	Top5%
11.2397	Rest
10.5623	Rest
10.8514	Rest
11.1647	Rest
10.624	Rest
10.9908	Rest
10.3	Rest
10.6105	Rest
10.9353	Rest
10.7557	Rest
11.1566	Rest
11.0578	Top5%
10.65	Rest
11.0875	Rest
11.1523	Top5%
10.6138	Rest
11.1204	Rest
10.7794	Rest
10.9121	Rest
10.486	Rest
11.1575	Top5%
10.8487	Rest
11.0007	Rest
10.9687	Top5%
11.074	Top5%
11.0629	Rest
10.6987	Rest
10.8453	Rest
10.733	Top5%
10.864	Rest
11.1954	Rest
11.0688	Rest
10.7266	Rest
11.1581	Top5%
10.9416	Rest
9.5492	Rest
11.0891	Rest
10.6466	Rest
11.0293	Top5%
10.7957	Rest
10.53	Rest
10.7056	Rest
10.3149	Rest
10.6234	Rest
10.316	Rest
10.6438	Rest
10.4632	Rest
10.789	Rest
10.1088	Rest
10.6598	Rest
10.8517	Rest
10.6576	Rest
10.9239	Rest
10.8862	Rest
11.1229	Rest
10.7874	Rest
10.6129	Rest
10.863	Rest
10.9022	Rest
10.9475	Rest
10.8079	Rest
10.913	Rest
10.7505	Rest
10.761	Rest
10.8833	Rest
10.5561	Rest
11.0534	Rest
9.97903	Rest
10.7695	Rest
10.9819	Rest
10.6796	Rest
10.7079	Rest
10.4291	Rest
10.5497	Rest
10.4949	Rest
10.9302	Rest
10.5264	Rest
11.0744	Rest
11.069	Rest
10.7635	Rest
11.161	Rest
10.6839	Rest
10.8473	Rest
10.5514	Rest
10.8241	Rest
10.6967	Rest
10.9534	Rest
10.748	Rest
11.1692	Rest
10.6582	Rest
11.1939	Rest
10.2564	Rest
10.9456	Rest
10.3553	Rest
10.7667	Rest
10.709	Rest
11.1596	Rest
11.0059	Rest
10.2144	Rest
10.6522	Rest
11.1763	Rest
10.8242	Rest
10.81	Rest
10.7306	Rest
10.7656	Top5%
11.0587	Rest
11.0483	Rest
10.5482	Rest
10.9909	Rest
10.9904	Rest
11.0117	Top5%
10.5431	Rest
10.9847	Rest
10.5396	Rest
11.0049	Rest
10.742	Rest
10.9842	Rest
10.5409	Rest
10.7778	Rest
10.4925	Rest
10.6148	Rest
10.8884	Rest
11.1875	Rest
10.8884	Top5%
10.8768	Rest
9.6112	Rest
10.8424	Rest
10.166	Rest
11.146	Rest
10.8954	Rest
10.6896	Rest
10.7669	Rest
10.5147	Rest
10.7526	Rest
10.5871	Rest
11.0463	Rest
10.7901	Top5%
11.0329	Rest
10.8175	Rest
10.9397	Rest
10.4908	Rest
10.8563	Rest
[truncated: 5,280 more rows]

## Sheet: SourceDataFig5B
PCC	ALDH1A1	ALDH1A3	CD44	ITGA6	ZEB1	TCF4
C1-Ind1	-0.12849	0.32094	0.475874	0.112881	-0.0885752	-0.149011
C1-Ind2	0.0665443	0.413285	0.308282	0.113193	0.0687938	0.0379534
C1-Ind3	NA	0.226659	0.270865	0.098404	0.104174	0.0858716
P-values	ALDH1A1	ALDH1A3	CD44	ITGA6	ZEB1	TCF4
C1-Ind1	0.0711931	3.38724e-06	4.88721e-13	0.113411	0.214925	0.0360438
C1-Ind2	0.355784	1.12344e-09	1.00873e-05	0.115211	0.339708	0.598784
C1-Ind3	NA	3.79204e-05	6.99079e-07	0.077857	0.0618472	0.12417

## Sheet: SourceDataFig6A
AvExp72g	LuminalSubtype
12.0689	LP(ALDH-)
12.1286	LP(ERBB3-)
11.9878	L
12.0194	LP(ALDH+)
12.1508	LP(ALDH+)
11.5963	L
11.9873	LP(ERBB3-)
11.8571	LP(ERBB3-)
11.7709	LP(ALDH-)
12.0477	LP(ALDH+)
12.0881	LP(ALDH+)
12.1045	LP(ALDH-)
11.9059	L
12.0407	LP(ERBB3-)
11.8008	LP(ALDH-)
11.8847	LP(ERBB3-)
11.9013	LP(ALDH+)
11.6399	L
11.6867	L
12.0611	LP(ALDH-)
11.9619	LP(ALDH+)
11.6169	L
11.9017	LP(ALDH-)
11.9725	L
12.1089	LP(ALDH+)
12.0078	LP(ALDH-)
12.039	LP(ALDH+)
11.7366	LP(ERBB3-)
11.9567	LP(ALDH+)
12.0289	LP(ALDH-)
11.9865	L
11.889	LP(ALDH-)
11.9798	L
12.0396	LP(ALDH-)
11.8494	L
12.1172	LP(ALDH+)
12.0095	LP(ERBB3-)
12.0642	LP(ALDH+)

## Sheet: SourceDataFig6B
12-gene signature				72-gene signature
EntrezID	t	P.Value		EntrezID	t	P.Value
7295	0.957745	0.343979		2597	1.89187	0.0658066
7311	0.77976	0.440149		2023	0.848905	0.401016
2597	1.89187	0.0658066		5216	1.41089	0.166053
6187	2.15883	0.0369553		60	0.140771	0.888762
6201	2.58596	0.0134827		3939	0.482655	0.631987
2197	2.51954	0.0158731		3326	0.63185	0.531101
6204	1.68202	0.100404		302	0.816165	0.419269
6132	2.34655	0.0240197		3320	-0.191007	0.849492
6222	2.19252	0.0342565		4904	2.87869	0.00639802
6188	2.60491	0.0128636		5315	-0.0308298	0.97556
4666	0.545774	0.58827		6193	2.02054	0.0500992
4736	1.99325	0.0531274		2197	2.51954	0.0158731
				3181	-1.22721	0.226959
				6201	2.58596	0.0134827
				6202	1.61479	0.114265
				11224	-0.756741	0.453666
				3921	2.11376	0.0408585
				1072	-1.02517	0.311481
				6130	1.71501	0.0941279
				4869	0.531583	0.597973
				6159	1.88769	0.0663814
				7167	2.2525	0.0298814
				10376	-0.0724189	0.942632
				7311	0.77976	0.440149
				203068	0.0396821	0.968545
				6188	2.60491	0.0128636
				6125	1.34963	0.18477
				4637	-0.76786	0.447107
				7316	-0.519503	0.60629
				4666	0.545774	0.58827
				6168	1.88031	0.0674058
				4946	-0.800444	0.42821
				2950	2.13472	0.039
				6187	2.15883	0.0369553
				6135	0.814253	0.42035
				4736	1.99325	0.0531274
				1984	0.85545	0.397428
				71	2.11053	0.0411515
				6124	2.59034	0.0133371
				6282	0.124393	0.901631
				6218	2.34754	0.0239641
				6128	1.4899	0.14414
				6175	1.81918	0.0764204
				226	2.23791	0.0308965
				5052	1.04068	0.30431
				6158	2.16391	0.0365361
				6222	2.19252	0.0342565
				5689	0.445089	0.658669
				6141	1.22983	0.225989
				301	3.17096	0.00292414
				6204	1.68202	0.100404
				3855	1.43452	0.159242
				6161	1.54759	0.129644
				9349	1.12789	0.266125
				6132	2.34655	0.0240197
				6155	2.31392	0.0259244
				6143	2.42541	0.0199261
				6156	2.47058	0.0178766
				6189	1.54724	0.12973
				25873	1.63287	0.110392
				7295	0.957745	0.343979
				103910	-2.04866	0.0471362
				6229	-0.669524	0.507031
				5688	0.820744	0.416686
				5901	0.991905	0.327242
				51142	-0.799316	0.428856
				9045	0.675163	0.50348
				689	1.32299	0.193397
				8878	0.76329	0.449796
				6210	2.05545	0.0464442
				2730	1.31326	0.196624
				6142	0.948769	0.34847

[truncated: 1 more sheets: SourceDataFig7]
